# Supplementary material for: Feline herpesvirus type 1 infection alters the diversity of upper respiratory tract microbiota in cats
Source: Front Vet Sci. 2025 Aug 22;12:1663056. doi: 10.3389/fvets.2025.1663056 (PMC12411189; doi:10.3389/fvets.2025.1663056)
Supplement: Supplementary file 1 [file Table_1.xlsx]

## Sheet: allsample.otu_stat
Sample	OTU_Num	Seqs_Num
FHV1	216	42388
FHV2	255	47685
FHV3	262	49645
FHV4	267	55235
FHV5	239	49292
FHV6	240	55104
FHV7	236	48656
FHV8	223	50359
H1	249	48261
H2	248	46210
H3	242	58530
H4	233	55789
Total	406	607154
