# Supplementary material for: Feline herpesvirus type 1 infection alters the diversity of upper respiratory tract microbiota in cats
Source: Front Vet Sci. 2025 Aug 22;12:1663056. doi: 10.3389/fvets.2025.1663056 (PMC12411189; doi:10.3389/fvets.2025.1663056)
Supplement: Supplementary file 2 [file Table_2.xls]

Sample ID	Raw CCS	Clean CCS	Effective CCS	AvgLen(bp)	Effective(%)
FHV1	46991	46942	43591	1453	92.76
FHV2	56313	56239	49123	1449	87.23
FHV3	60617	60485	52958	1450	87.36
FHV4	64642	64510	58138	1447	89.94
FHV5	55936	55849	51680	1451	92.39
FHV6	60449	60390	56197	1453	92.97
FHV7	56547	56515	49984	1451	88.39
FHV8	57207	57172	51764	1452	90.49
H1	57373	57248	51408	1452	89.6
H2	55503	55400	49111	1451	88.48
H3	65959	65862	59974	1453	90.93
H4	62550	62464	56960	1453	91.06
