# Supplementary material for: Feline herpesvirus type 1 infection alters the diversity of upper respiratory tract microbiota in cats
Source: Front Vet Sci. 2025 Aug 22;12:1663056. doi: 10.3389/fvets.2025.1663056 (PMC12411189; doi:10.3389/fvets.2025.1663056)
Supplement: Supplementary file 3 [file Table_3.xls]

Sample ID	Feature	ACE	Chao1	Simpson	Shannon	PD_whole_tree	Coverage
FHV1	216	229.1207	237.1111	0.9647	5.8642	23.1138	0.9995
FHV2	255	276.3917	281.4	0.9516	5.5181	28.4035	0.9993
FHV3	262	285.0889	281.0769	0.96	5.6992	21.6261	0.9994
FHV4	267	306.0061	323.4375	0.9463	5.4845	23.0187	0.9992
FHV5	239	259.9372	264.375	0.96	5.5093	17.9362	0.9994
FHV6	240	256.3638	261.9375	0.9524	5.2945	18.3368	0.9995
FHV7	236	246.4048	246.6875	0.9508	5.5707	24.2126	0.9996
FHV8	223	236.5709	235.6667	0.9483	5.4884	17.8646	0.9996
H1	249	274.0162	270.1364	0.9486	5.4567	25.5343	0.9994
H2	248	282.7268	308	0.9406	5.2722	24.9938	0.9991
H3	242	275.8103	266.2308	0.9381	5.2379	24.629	0.9994
H4	233	260.5014	279.75	0.9384	5.2165	18.1921	0.9994
