# Supplementary material for: Feline herpesvirus type 1 infection alters the diversity of upper respiratory tract microbiota in cats
Source: Front Vet Sci. 2025 Aug 22;12:1663056. doi: 10.3389/fvets.2025.1663056 (PMC12411189; doi:10.3389/fvets.2025.1663056)
Supplement: Supplementary file 4 [file Table_4.xls]

Genus	Group1(mean)	Group2(mean)	Group1(se)	Group2(se)	multiGroup(p)	multiGroup(p-corrected)	Group2::Group1(p)
Acholeplasma	0.00096055035	0.0032978960775	0.000232532041549792	0.00161402071033829	0.342229245960376	0.499631148676225	0.342229245942952
Achromobacter	0	2.951915125e-05	0	1.16549381594547e-05	0.111080890870394	0.432249553604358	0.111080890839477
Acinetobacter	2.8794215e-05	4.221527e-05	5.46335355178865e-06	1.71512189651824e-05	0.604868941320511	0.660192320099826	0.604868941311218
Actinobacillus	0	0.00029871856875	0	0.000126830982893818	0.135165052541656	0.438264970883734	0.135165052512975
Actinomyces	0.0007224135	0.002163273	9.39890664881028e-05	0.000241828037469515	0.00233639299377602	0.0278809563923938	0.00233639291596099
Akkermansia	0.0001542849525	0.00016846811875	8.17704507355556e-05	3.78033826887365e-05	0.858491901382023	0.886177585757283	0.858491901378842
Allobaculum	8.752485e-06	0.0001183609575	5.05615373966137e-06	2.5345640987158e-05	0.014007939123935	0.105490213080077	0.0140079390694979
Alloprevotella	0.0010902111	0.011631184	7.44590933583222e-05	0.0015416125235737	0.000819868772692021	0.0104826078794194	0.000819868678261559
Alphaproteobacteria_bacterium_canine_oral_taxon_081	0	1.393665875e-05	0	1.12442255927734e-05	0.412407359964653	0.538838813384474	0.412407359949732
Amnipila	0.01185386	0.0064786380375	0.00069466781347874	0.00148050437352019	0.0343567776868503	0.204995440198207	0.0343567776427784
Anaerovorax	0.000173961325	1.193380125e-05	2.32128726510161e-05	4.90374472040225e-06	2.62203364559749e-06	7.67360937278426e-05	2.62161532560423e-06
Aquaspirillum	0.0459901625	0.0032488057625	0.00126082930139502	0.00111833533685544	4.6389231667808e-10	8.30367246853763e-08	3.27374571895689e-10
Arcobacter	0.000181185705	9.016148375e-05	5.6414913256272e-05	4.51027203836446e-05	0.255867786551693	0.464241494883868	0.255867786530573
Arenimonas	9.878136e-05	0.0003465582625	1.92802455273319e-05	0.000171440060072985	0.34274839537184	0.499631148676225	0.342748395354436
Bacillus	4.271315e-06	9.7206045e-05	4.271315e-06	8.60945644117286e-05	0.473594001755152	0.583410223240224	0.473594001742176
Bacteroides	0.04454639	0.028066593375	0.00136727589342824	0.00520291106516853	0.0551950114472166	0.290585501442699	0.0551950114084674
Bacteroidia_bacterium_canine_oral_taxon_301	0.0178365225	0.02034110105	0.000246945290951086	0.00455466995280273	0.712364530386553	0.754516277746704	0.712364530379958
Bacteroidia_bacterium_feline_oral_taxon_141	0	0.000767429625	0	0.000412293239446407	0.227936142981668	0.443484452105637	0.227936142959131
Bergeyella	0.153754475	0.0467921205625	0.00756061444519943	0.0145188379416086	0.000585219654859501	0.00805802447845005	0.000585219554377958
Brachymonas	0.001447871	0.0063558665	6.91193173143369e-05	0.00180840415815427	0.0906288481326096	0.39567228818871	0.0906288480993993
Campylobacter	0.00037136645	0.0035453566625	6.73471182749801e-05	0.00135678064118667	0.137627722775805	0.438264970883734	0.137627722747331
Candidatus_Aquiluna	2.0720665e-05	0	2.0720665e-05	0	0.166889595816397	0.438264970883734	0.166889595790152
Candidatus_Omnitrophus	0.000560398725	0.00337037249875	0.000136742988348132	0.00188558103931114	0.328268841699462	0.499631148676225	0.328268841681494
Candidatus_Saccharimonas	0.00224341125	0.0039278867625	0.000504530991565331	0.00123973073077898	0.378527791089496	0.51048884470433	0.37852779107341
Candidatus_Tammella	0.000143472675	0.00082935065	1.46477416223102e-05	0.000356465644138237	0.213844298422376	0.439536074717119	0.213844298399067
Candidatus_Thioglobus	4.64132275e-05	2.4821775e-06	3.59372027704266e-05	2.4821775e-06	0.10166186793583	0.413578962738946	0.101661867903913
Capnocytophaga	0.0209272825	0.0518331641875	0.000380542527000926	0.0231845295383164	0.379301767294278	0.51048884470433	0.379301767278219
Catonella	0.0063546395	0.004877329475	0.000317285662874036	0.00180678537225695	0.586245849041063	0.64379145385491	0.586245849031278
Christensenellaceae_R_7_group	0.00025777925	0.0033913660625	6.02378018818541e-05	0.000728539959144147	0.0141439391839209	0.105490213080077	0.0141439391295991
Chryseobacterium	5.180165e-06	4.96435625e-06	5.180165e-06	4.96435625e-06	0.978981543213322	0.978981543213322	0.978981543212851
Clostridiales_bacterium_canine_oral_taxon_217	0	0.00019703385	0	9.66315508709722e-05	0.189722036308759	0.438264970883734	0.189722036284022
Colidextribacter	0	6.8628975e-05	0	3.36925581146148e-05	0.190140800993878	0.438264970883734	0.190140800969167
Comamonas	0.0027358915	0.000348964275	0.000219211626499942	0.000137218360722061	2.19841974233459e-06	7.67360937278426e-05	2.19797322298376e-06
Conchiformibius	0.00179204875	0.0235668544875	5.80983378052175e-05	0.0147139490958363	0.331225083106534	0.499631148676225	0.331225083088683
Corticibacter	0.0007033812	0.0049512556825	6.91164659681155e-05	0.00224026764612391	0.220032844563544	0.439536074717119	0.22003284454058
Corynebacterium	0.000769918975	0.000542595485	0.000137466277632458	0.000222497962887287	0.513242447039353	0.596561026104183	0.513242447027549
Cupriavidus	4.48117e-06	1.855544e-05	4.48117e-06	7.48231304066439e-06	0.239467765125939	0.460911074812292	0.239467765104004
Cutibacterium	8.288265e-05	3.806843375e-05	8.288265e-05	1.85424218837598e-05	0.484652707791797	0.590155338059399	0.484652707779153
Defluviitaleaceae_UCG_011	0.0233110975	0.01130128125	0.000873443716345201	0.00259874491687746	0.0103127557388371	0.0839083307841745	0.0103127556807053
Desulfobulbus	0.0012618284	9.92018125e-06	0.000108039743438052	5.35062893518017e-06	9.45403347688676e-09	8.46135996181365e-07	9.89434623122065e-09
Desulfomicrobium	9.56379825e-05	0.00100657912125	4.00765519242105e-05	0.000277291576822154	0.0472155551911759	0.256108617552136	0.0472155551506761
Desulfoplanes	0.000360992425	0.00027766705	3.35339994308854e-05	9.92127558709132e-05	0.579563665771547	0.640382075142635	0.579563665761584
Desulfovibrio	0.00262146225	0.00430753490125	0.000275562669501384	0.00194612469398118	0.564051808536227	0.627113501416054	0.564051808525845
Dialister	5.180165e-06	9.3412225e-06	5.180165e-06	6.91464893850748e-06	0.703038615799686	0.749070906119903	0.703038615792865
Dielma	0.00013953452	0.00713545000125	3.55354777692388e-05	0.00462891618334629	0.321540026380515	0.499631148676225	0.32154002636228
Endomicrobium	0	0.000108867175	0	5.74033220268552e-05	0.219902644535521	0.439536074717119	0.219902644512549
Erysipelothrix	0	0.000564480875	0	0.000297666902960485	0.219943186729061	0.439536074717119	0.219943186706091
Escherichia_Shigella	0.000307772175	0.000420264825	8.23657498715979e-05	6.65855522961082e-05	0.335532160036117	0.499631148676225	0.335532160018435
F0058	0.003032064	0.00038169208375	8.6359651779636e-05	0.000123772609161315	6.49544312884758e-08	2.90671080015929e-06	6.54806004973807e-08
Family_XIII_AD3011_group	0	6.1019675e-05	0	3.03806390119052e-05	0.195873138373329	0.438264970883734	0.195873138348972
Family_XIII_UCG_001	0.000252111525	5.998288875e-05	3.72707601091073e-05	3.18061549617863e-05	0.00435967732776839	0.0433545689816968	0.00435967725865827
Fastidiosipila	4.316664e-05	0.000355014275	4.04595466129029e-06	0.000122636124327995	0.109870464338064	0.432249553604358	0.109870464307022
Filifactor	0.0235374175	0.012781532925	0.00077662599423591	0.00273681179692904	0.0227421475101444	0.145387300154137	0.022742147461378
Flavobacterium	0.0004909878	0.009732210305	5.04877402132934e-05	0.00467118052717858	0.202121875316134	0.438264970883734	0.20212187529215
Flexilinea	2.90241325e-05	0.0002473982	5.92930469047787e-06	7.22286823147173e-05	0.0636806227308778	0.31663420746742	0.0636806226937234
Frederiksenia	0.004313929	0.043570985125	0.000288441499690723	0.0265430483227721	0.331503849348246	0.499631148676225	0.331503849330406
Fretibacterium	0.0019458915	0.00427536994375	0.000131255745487261	0.00121224583372495	0.21484600799906	0.439536074717119	0.214846007975808
Fusibacter	0.031578065	0.06692159025	0.00139152981797313	0.0199548549255799	0.24987878771895	0.464241494883868	0.249878787697537
Fusobacterium	0.0711457825	0.048560295	0.00262724842864284	0.0160722750334172	0.356373585633566	0.500016753790549	0.356373585616675
Gemella	1.30237975e-05	0.00014186423375	8.21807307847808e-06	6.55460731612344e-05	0.205497547252721	0.438264970883734	0.205497547228935
H1	0.00135919975	0.002622768325	3.74651222035798e-05	0.000824512359154926	0.315249393738668	0.499631148676225	0.315249393720177
Halomonas	0	1.267407625e-05	0	5.37219501812206e-06	0.134581853823998	0.438264970883734	0.134581853795267
Helcococcus	0.00937826375	0.010650368875	0.000520787253306213	0.00271433126253646	0.753980228113417	0.791305362514268	0.753980228107817
Helicobacter	0.00028451025	0.00022356750375	4.41936577537716e-05	0.000130036492330073	0.755939759720334	0.791305362514268	0.755939759714781
Incertae_Sedis	4.271315e-06	4.8844275e-06	4.271315e-06	3.20905966197696e-06	0.912849455193352	0.928409389088693	0.9128494551914
Johnsonella	0.0005433393	0.0032179031	7.75500698052018e-05	0.00164451379008577	0.288070385605438	0.491091419270222	0.288070385585798
Lactobacillus	2.0481505e-05	8.152331375e-05	8.87829270815576e-06	2.78543506999568e-05	0.165515106071926	0.438264970883734	0.165515106045585
Lautropia	0	0.00147099305125	0	0.000427789470250476	0.0390864102482257	0.22127553329822	0.039086410205616
Lentimicrobium	0.000359015775	0.00103923935	5.72169769989842e-05	0.000227573088743048	0.0676440898569349	0.327251137415982	0.0676440898204533
Leptotrichia	0.00067268905	0.0013337101625	6.93878395250746e-05	0.000721903872642845	0.542040095621877	0.610221239725257	0.542040095610888
Leucobacter	0	0.000357915975	0	0.000150832846664852	0.132571589658282	0.438264970883734	0.132571589629378
Ligilactobacillus	2.36140475e-05	0.000108603615	3.60641807042984e-06	3.07593299067911e-05	0.0860693397412999	0.395036200351094	0.0860693397075152
Luteimonas	0.00091567005	0.00256631612875	1.70057600762457e-05	0.000952498390518466	0.259352790437915	0.464241494883868	0.259352790416961
Lutimonas	1.55404975e-05	1.002905375e-05	1.55404975e-05	5.4927573618997e-06	0.683225699883465	0.73231976215054	0.683225699876159
Marinobacterium	5.2261495e-05	2.9489475e-06	3.91857717660508e-05	2.9489475e-06	0.0937914520725084	0.399730236213786	0.093791452039686
Megamonas	2.6536735e-05	1.223006375e-05	2.02282843390822e-05	6.27752017662e-06	0.401718146706602	0.532648505633198	0.401718146691321
Methanobrevibacter	0	7.14748625e-06	0	4.89565276822748e-06	0.337463363625563	0.499631148676225	0.337463363607956
Moraxella	0.0472338625	0.0113940515	0.00113523099256183	0.00483488995074071	0.000474076845827633	0.00707164628359552	0.000474076741349694
Mycoplasma	5.180165e-06	0.0013436520075	5.180165e-06	0.00124681573941865	0.475854148564652	0.583410223240224	0.475854148551744
Neisseria	0.0105446275	0.025402388975	0.000417041528834859	0.00757203279005039	0.205666243319741	0.438264970883734	0.205666243295965
Oceanivirga	3.96143825e-05	0	9.76320505318427e-06	0	0.000123839717359653	0.00201520994612526	0.000123839582149787
Odoribacter	0	0.0002539989375	0	0.000126463830174759	0.195880146265684	0.438264970883734	0.195880146241326
Oribacterium	0	3.294721125e-05	0	1.92112619324398e-05	0.263997316973014	0.467876433051184	0.263997316952281
Pantoea	2.36140475e-05	6.406654e-05	3.60641807042984e-06	2.5615114611038e-05	0.302342944054262	0.499631148676225	0.302342944035237
Parabacteroides	0	0.00654984	0	0.00320147078243456	0.188361578653116	0.438264970883734	0.188361578628294
Parvimonas	0.001824973	0.00590496491	0.000142736285326005	0.00177842662348311	0.144724921323376	0.438264970883734	0.14472492129548
Pasteurella	0.01033259325	0.019071031875	0.000517871941449392	0.00615929205843403	0.351007256746125	0.499631148676225	0.351007256729033
Paucibacter	8.931906e-05	0.00033798643625	3.34022429655857e-05	0.000124428757509347	0.20109725546849	0.438264970883734	0.201097255444446
Pedobacter	3.73368425e-05	5.286625e-05	1.15517606296907e-05	1.28797511505158e-05	0.459993696813977	0.579851209364098	0.459993696800583
Peptoanaerobacter	0.00974412575	0.0012501837125	0.00070947296734106	0.000535839676119085	3.0008528273458e-06	7.67360937278426e-05	3.00045558065953e-06
Peptococcus	0.00993039225	0.00925711775	0.000448744904968731	0.00351291325064354	0.897582927346498	0.918099108542989	0.897582927344202
Peptostreptococcus	9.92303725e-05	0.00038585159375	2.51113116426248e-05	0.0001230506244608	0.140628037214601	0.438264970883734	0.140628037186374
Peredibacter	0	0.0002917095625	0	0.000146588323654571	0.199686482221974	0.438264970883734	0.199686482197846
Phascolarctobacterium	0	0.00043059995	0	0.000215169364191316	0.197367559538433	0.438264970883734	0.197367559514166
Phaselicystis	0	9.89516775e-05	0	4.13404351384641e-05	0.129599223733084	0.438264970883734	0.129599223703919
Porphyromonas	0.2587817	0.1676919375	0.00856956659075203	0.0166481491909433	0.00429689828087851	0.0433545689816968	0.00429689821157386
Prevotella	9.6814e-06	0.00670626768125	5.66636568374592e-06	0.00295579036417678	0.149023857199109	0.438264970883734	0.14902385717155
Prevotellaceae_UCG_003	0	0.004563443325	0	0.00213975658964885	0.171859961922402	0.438264970883734	0.1718599618965
Propioniciclava	5.06444125e-05	7.11324875e-05	1.98801583806054e-05	1.97629150295975e-05	0.531256923058139	0.601867020426626	0.531256923046849
Propionivibrio	4.746725e-05	0.0009988009	2.36517681657257e-05	0.000403064097920671	0.134554610008649	0.438264970883734	0.134554609979915
Proteiniphilum	0	0.00078775275	0	0.000387226027329589	0.190653228952361	0.438264970883734	0.190653228927683
Proteocatella	0.00865863175	0.006691212725	0.000594100831265953	0.00202206692100826	0.520912683930664	0.597713912971723	0.520912683919079
Pseudomonas	0	5.44425125e-05	0	5.44425125e-05	0.505851828590801	0.591813577240219	0.505851828578783
Psychrobacter	0	7.70716875e-06	0	7.70716875e-06	0.505851828590802	0.591813577240219	0.505851828578783
Rikenellaceae_RC9_gut_group	0.0001564035775	0.00246689215875	4.80263714616651e-05	0.00109931908468674	0.177675160287882	0.438264970883734	0.177675160262371
Roseburia	0.00602141975	0.00436146685125	0.000357271529918393	0.00174535012137632	0.528250798327979	0.601867020426626	0.528250798316603
Rothia	4.271315e-06	1.351818625e-05	4.271315e-06	7.13173314489265e-06	0.408776097422498	0.538021481166376	0.408776097407455
S5_A14a	0	1.721641375e-05	0	1.28420427623077e-05	0.376687539197857	0.51048884470433	0.376687539181705
Sediminispirochaeta	3.95943225e-05	0.000663974175	9.32546462990663e-06	0.000257698231800045	0.12552710345257	0.438264970883734	0.125527103423044
Selenomonas	0.002341221	0.0020574215875	0.000280741066275492	0.000841809009764283	0.822789997148952	0.856275636567805	0.822789997144955
Sphaerochaeta	0	7.635145e-05	0	4.37938776453154e-05	0.256654914896907	0.464241494883868	0.256654914875824
Staphylococcus	0.0001429584875	0.0021163962375	9.1590705234734e-05	0.000965059309281982	0.188948874876411	0.438264970883734	0.188948874851626
Stenotrophomonas	1.059025e-05	3.6784145e-05	6.1171649608649e-06	1.72113252303881e-05	0.324481297760974	0.499631148676225	0.324481297742856
Streptobacillus	0.00165243275	0.0066923683875	0.000136780139322427	0.00440864388764216	0.448526874882657	0.574008710428509	0.448526874868906
Streptococcus	0.0006446276	0.006319873965	8.29670251596882e-05	0.0039610595632989	0.346151286960046	0.499631148676225	0.346151286942772
Sulfurimonas	8.693646e-05	2.4821775e-06	4.41693713018318e-05	2.4821775e-06	0.0178657013561863	0.122998482413744	0.0178657013046118
Suttonella	9.6814e-06	0.0001666861	5.66636568374592e-06	0.000110883277612374	0.351695668900583	0.499631148676225	0.351695668883518
TM7a	0.001215264975	1.002367375e-05	0.000210496087265695	5.49162391005057e-06	6.74151276128924e-06	0.000150841348033847	6.74122151167467e-06
TM7x	0.002026937	0.0020941875125	0.000553006218026073	0.000821505028926633	0.958051051888413	0.963433361168685	0.958051051887475
Tannerella	0.021300615	0.0075095541125	0.00120508822554271	0.00289085904671659	0.00898468621487562	0.0765837539267969	0.00898468615505699
Tessaracoccus	4.85566625e-05	0.00020021475375	1.20379432364672e-05	0.000106153696662044	0.348081759953638	0.499631148676225	0.348081759936437
Treponema	0.0143233925	0.039411558575	0.0018948035055047	0.0102591544751797	0.12360453568374	0.438264970883734	0.123604535654037
UCG_005	4.48117e-06	1.74301525e-05	4.48117e-06	1.23797718892052e-05	0.492818271854766	0.591813577240219	0.492818271842365
Veillonella	0.0001313962825	0.002100183125	4.75730569807982e-05	0.00138867873733811	0.351041222042601	0.499631148676225	0.351041222025511
W5053	0	8.64611e-05	0	4.26028007190548e-05	0.191629520408372	0.438264970883734	0.191629520383754
Winogradskyella	1.03603325e-05	2.286787625e-05	1.03603325e-05	1.76558953641632e-05	0.647228221605331	0.702144555559723	0.647228221597127
Wolinella	5.53647325e-05	3.277118875e-05	1.88512811518675e-05	1.2395171529509e-05	0.327945288465151	0.499631148676225	0.327945288447171
[Anaerorhabdus]_furcosa_group	0.0109527025	0.0037257759625	0.000455911557146321	0.00128872858932677	0.00337975954896418	0.0378110599540368	0.00337975947638891
[Eubacterium]_brachy_group	0	0.000552547875	0	0.000337437851262789	0.284863904150003	0.490294604258177	0.284863904130222
unclassified_Aerococcaceae	0.000915590275	0.00123066857125	0.000121230615153691	0.000476955394431391	0.660402132825922	0.712120372143615	0.660402132818049
unclassified_Alcaligenaceae	0	9.982628e-05	0	9.15821142202249e-05	0.46927471535386	0.583410223240224	0.469274715340752
unclassified_Anaerovoracaceae	0	0.001989521125	0	0.000982720645551719	0.192627744147749	0.438264970883734	0.192627744123193
unclassified_Archaea	2.00417325e-05	1.8520225e-05	8.51914554765654e-06	9.97517525369748e-06	0.923958945976549	0.93439916005538	0.923958945974846
unclassified_Ardenticatenales	0	9.07375125e-06	0	9.07375125e-06	0.505851828590802	0.591813577240219	0.505851828578783
unclassified_Bacteria	4.05432975e-05	0.00018218925	1.78017766223802e-05	9.24415410243414e-05	0.317034619756162	0.499631148676225	0.317034619737745
unclassified_Bacteroidales	0	0.0013905535	0	0.000690135097062421	0.194570290472172	0.438264970883734	0.194570290447735
unclassified_Bacteroidia	5.180165e-06	6.4061325e-05	5.180165e-06	4.85291473582436e-05	0.422548321602365	0.548088040339299	0.422548321587779
unclassified_Candidatus_Pacebacteria	1.57704175e-05	0.0001180505925	9.96186007977123e-06	4.94428484951585e-05	0.18564506399014	0.438264970883734	0.185645063965146
unclassified_Cardiobacteriaceae	0.00284730775	0.0060282859625	0.000377401152174839	0.00192735004914722	0.283142538671372	0.490294604258177	0.283142538651515
unclassified_Chitinophagaceae	0.0008468276	2.01952725e-05	7.91689916935918e-05	1.50459034006341e-05	5.17652376707646e-08	2.90671080015929e-06	5.23983214595347e-08
unclassified_Chlorobi_bacterium_canine_oral_taxon_046	0.0014773515	0.0669641210125	9.13237280890532e-05	0.0287968913801518	0.14765699900772	0.438264970883734	0.147656998980054
unclassified_Chlorobi_bacterium_canine_oral_taxon_312	0.01790218	0.008428034	0.000844421672872426	0.0023950543477106	0.0225421944159817	0.145387300154137	0.022542194367113
unclassified_Clostridiales_bacterium_canine_oral_taxon_100	0.0004804807	0.000121057905	5.36822927267921e-05	2.17508510056683e-05	2.03851773516351e-05	0.000405438527326965	2.03849724722538e-05
unclassified_Clostridiales_bacterium_canine_oral_taxon_260	0	0.000725897375	0	0.000354314383399673	0.187798371977111	0.438264970883734	0.187798371952254
unclassified_Clostridiales_bacterium_feline_oral_taxon_019	0	0.0001596133125	0	0.000106620202250055	0.32591874532344	0.499631148676225	0.32591874530538
unclassified_Deltaproteobacteria_bacterium_canine_oral_taxon_266	0.00015068965	0	3.38813804291408e-05	0	5.85361735272285e-05	0.00104779750613739	5.8536015210553e-05
unclassified_Desulfovibrionaceae	0.00019635	5.72101875e-05	1.29448449516271e-05	2.8855154740076e-05	0.00860332691641791	0.0765837539267969	0.0086033268560608
unclassified_Dysgonomonadaceae	0.00038716485	0.00149140246875	5.78039642957773e-05	0.000696061051951298	0.299640301941401	0.499631148676225	0.299640301922261
unclassified_Ectothiorhodospiraceae	0.0001558880375	2.605340625e-05	7.95094562664717e-05	8.91553300963788e-06	0.0395576372376706	0.22127553329822	0.0395576371951963
unclassified_Erysipelotrichaceae	0.00034329765	0.00301797	4.16769454253688e-05	0.000878994243996593	0.0621524332152456	0.31663420746742	0.0621524331778229
unclassified_Euzebyaceae	4.271315e-06	5.53761875e-05	4.271315e-06	2.70775104592053e-05	0.223115466046164	0.439536074717119	0.223115466023367
unclassified_F082	0	0.0019154865	0	0.00109762136246541	0.256221775995867	0.464241494883868	0.256221775974763
unclassified_Family_XI	0.00194130925	0.000952904725	5.96318301879332e-05	0.00019461799706896	0.00602211781659851	0.0567346889037439	0.00602211775172701
unclassified_Gracilibacteria_bacterium_canine_oral_taxon_323	0.000717490475	0.005017247805	0.000201318737840261	0.00209058176073276	0.186628755454225	0.438264970883734	0.186628755429294
unclassified_Gracilibacteria_bacterium_canine_oral_taxon_364	0	0.000381528925	0	0.000146054321823853	0.101618099070463	0.413578962738946	0.101618099038541
unclassified_Lachnospiraceae	0.0021360345	0.0050406969825	5.97221471182732e-05	0.0025433583287736	0.448945360111683	0.574008710428509	0.448945360097945
unclassified_Muribaculaceae	2.36140475e-05	0.00013917727375	3.60641807042984e-06	6.47042669056308e-05	0.246109718142764	0.464241494883868	0.246109718121163
unclassified_Neisseriaceae	0	1.0276225e-05	0	1.0276225e-05	0.505851828590802	0.591813577240219	0.505851828578783
unclassified_Oscillospiraceae	0	1.706766625e-05	0	8.45322266434734e-06	0.193724369431462	0.438264970883734	0.193724369406973
unclassified_Paludibacteraceae	0.00085552015	0.00063416250125	0.000107557134960328	0.000241752747189809	0.549845004402884	0.615139098675726	0.549845004392112
unclassified_Pasteurellaceae	5.410085e-06	0.0057773034275	5.410085e-06	0.0038329227618229	0.323207683675869	0.499631148676225	0.3232076836577
unclassified_Peptococcaceae	1.55404975e-05	0	1.55404975e-05	0	0.166889595816397	0.438264970883734	0.166889595790153
unclassified_Peptostreptococcaceae	0.038558455	0.052452673125	0.00119803703689619	0.014326775913575	0.518806126287315	0.597713912971723	0.51880612627567
unclassified_Prevotellaceae	0	0.0002543548025	0	0.000146761447129839	0.259298264088479	0.464241494883868	0.259298264067523
unclassified_RF39	0	4.139012875e-05	0	1.49869086529818e-05	0.0857990065531784	0.395036200351094	0.0857990065193581
unclassified_Rs_M59_termite_group	4.096301e-05	0.0001275847625	1.77565832987857e-05	6.48737947323464e-05	0.382180107431745	0.510524173360316	0.382180107415787
unclassified_SR1_bacterium_canine_oral_taxon_369	0.01457926225	0.006529134825	0.00487111768653325	0.00192105470427493	0.0902188981873473	0.39567228818871	0.0902188981540859
unclassified_SR1_bacterium_canine_oral_taxon_380	0.001662997475	0.00831901625	0.000527045882982853	0.00296780741119452	0.153996351111983	0.438264970883734	0.153996351084803
unclassified_SR1_bacterium_canine_oral_taxon_382	0.000934742825	0.00104351775	0.000281370144206146	0.000398314221111454	0.861424021909314	0.886177585757283	0.8614240219062
unclassified_Saccharimonadales	0	2.484720625e-05	0	1.47852961583835e-05	0.273119216889827	0.479297449247833	0.273119216869517
unclassified_Spirochaetaceae	0	0.0002545291875	0	0.000135325249471835	0.223451300554513	0.439536074717119	0.223451300531735
unclassified_Thiotrichaceae	1.4372425e-05	8.052495e-06	8.79021485423185e-06	3.94588287575571e-06	0.459430715290123	0.579851209364098	0.459430715276712
unclassified_Vicinamibacteraceae	0	7.340255e-06	0	5.25185393242472e-06	0.357553879805532	0.500016753790549	0.357553879788685
unclassified_[Eubacterium]_coprostanoligenes_group	0	2.2630575e-06	0	2.2630575e-06	0.505851828590801	0.591813577240219	0.505851828578783
unclassified_candidate_division_SR1_bacterium_Aalborg_AAW_1	0	0.0002298203	0	0.000166435849558046	0.363121913451046	0.50386684114525	0.363121913434405
uncultured_Bacteroidales_bacterium	3.03928225e-05	1.7650065e-05	1.91728387267998e-05	7.86822514683448e-06	0.475516471483231	0.583410223240224	0.475516471470313
uncultured_Candidatus_Saccharibacteria_bacterium	5.180165e-06	0.000172244265	5.180165e-06	0.000124678084309013	0.376999753962745	0.51048884470433	0.376999753946604
uncultured_gamma_proteobacterium	2.52218975e-05	0	1.3164810959971e-05	0	0.0170738233465298	0.122248575161154	0.0170738232944235
uncultured_rumen_bacterium	2.027165e-05	0.00015475852625	8.90088921810437e-06	3.4615703366583e-05	0.0238088463139836	0.146958051386312	0.0238088462657465
