# Supplementary material for: Feline herpesvirus type 1 infection alters the diversity of upper respiratory tract microbiota in cats
Source: Front Vet Sci. 2025 Aug 22;12:1663056. doi: 10.3389/fvets.2025.1663056 (PMC12411189; doi:10.3389/fvets.2025.1663056)
Supplement: Supplementary file 5 [file Table_5.xls]

Phylum	Group1(mean)	Group2(mean)	Group1(se)	Group2(se)	multiGroup(p)	multiGroup(p-corrected)	Group2::Group1(p)
Acidobacteriota	0	7.340255e-06	0	5.25185393242472e-06	0.357553879805532	0.522578747408085	0.357553879788685
Actinobacteriota	0.0017036795	0.0034420945625	0.000277260772847663	0.00050241147785066	0.0432540525223948	0.421946338350606	0.0432540524809168
Bacteroidota	0.545241175	0.4511470992875	0.0124183551936488	0.0410936438721486	0.148687753163079	0.464238916241655	0.148687753135494
Bdellovibrionota	0	0.0002917095625	0	0.000146588323654571	0.199686482221974	0.464238916241655	0.199686482197846
Campylobacterota	0.0010203266	0.004021923825	0.00019336572099841	0.00132858933601029	0.150881845312605	0.464238916241655	0.15088184528519
Chloroflexi	2.90241325e-05	0.00025647195125	5.92930469047787e-06	6.82490702413647e-05	0.0444154040369059	0.421946338350606	0.0444154039957271
Desulfobacterota	0.00468696075	0.0057762076975	0.000459798974997476	0.00234564281766642	0.756190783544864	0.79820138263069	0.756190783539316
Elusimicrobiota	0	0.000108867175	0	5.74033220268552e-05	0.219902644535521	0.464238916241655	0.219902644512549
Euryarchaeota	0	7.14748625e-06	0	4.89565276822748e-06	0.337463363625563	0.522578747408085	0.337463363607956
Firmicutes	0.20340225	0.2443859472875	0.00764180638739951	0.0363483697421427	0.456608972750544	0.619683605875738	0.456608972737046
Fusobacteriota	0.0735105175	0.0565863742	0.00270136335635167	0.0210856644563096	0.592475174310771	0.735600794374627	0.592475174301152
Myxococcota	0	9.89516775e-05	0	4.13404351384641e-05	0.129599223733084	0.464238916241655	0.129599223703919
Patescibacteria	0.0234010575	0.0278675067625	0.00631987082519542	0.00525486499779876	0.619453300526001	0.735600794374627	0.619453300517088
Proteobacteria	0.129777425	0.1567516611	0.00328480047983004	0.0522145958403624	0.728990163439514	0.79820138263069	0.728990163433319
Spirochaetota	0.01436299	0.0404064132875	0.00190274187975318	0.0106039971896711	0.122108135888982	0.464238916241655	0.12210813585914
Synergistota	0.002089364	0.00510472041875	0.000129256313606596	0.00155143510340755	0.209831777367496	0.464238916241655	0.209831777343961
Verrucomicrobiota	0.000714683775	0.0035388417375	0.000197374148047126	0.00186857631766886	0.322072676400203	0.522578747408085	0.322072676381989
unclassified_Archaea	2.00417325e-05	1.8520225e-05	8.51914554765654e-06	9.97517525369748e-06	0.923958945976549	0.923958945976549	0.923958945974846
unclassified_Bacteria	4.05432975e-05	0.00018218925	1.78017766223802e-05	9.24415410243414e-05	0.317034619756162	0.522578747408085	0.317034619737745
