# Supplementary material for: Feline herpesvirus type 1 infection alters the diversity of upper respiratory tract microbiota in cats
Source: Front Vet Sci. 2025 Aug 22;12:1663056. doi: 10.3389/fvets.2025.1663056 (PMC12411189; doi:10.3389/fvets.2025.1663056)
Supplement: Supplementary file 6 [file Table_6.xlsx]

## Sheet: Sheet1
The Epidemiological Investigation of Feline Upper Respiratory Tract Diseases
Gender	Breed	Age	Vaccination status	Household structure	FHV-1	FCV	Mf	Cf	Bb
remale	Mix-breed cat	adult	Non-vaccinated	Single cat household	Negative	Negative	Negative	Negative	Negative
male	British Shorthair	Juvenile	Vaccinated	Multi-cat household	Positive	Negative	Positive	Negative	Negative
remale	Munchkin	adult	Vaccinated	Single cat household	Negative	Positive	Negative	Negative	Negative
male	Exotic shorthair	adult	Vaccinated	Single cat household	Negative	Negative	Negative	Negative	Negative
remale	American shorthair	adult	Vaccinated	Single cat household	Negative	Negative	Negative	Negative	Negative
male	British Shorthair	Juvenile	Non-vaccinated	Single cat household	Negative	Negative	Negative	Negative	Negative
remale	Munchkin	adult	Vaccinated	Single cat household	Negative	Negative	Positive	Negative	Negative
male	Munchkin	adult	Vaccinated	Single cat household	Negative	Negative	Positive	Negative	Negative
remale	British Shorthair	Juvenile	Vaccinated	Multi-cat household	Negative	Positive	Negative	Negative	Negative
male	British Shorthair	Juvenile	Vaccinated	Multi-cat household	Negative	Positive	Negative	Negative	Negative
male	British Shorthair	Juvenile	Vaccinated	Single cat household	Negative	Negative	Negative	Negative	Negative
male	British Shorthair	adult	Vaccinated	Multi-cat household	Negative	Positive	Positive	Negative	Negative
male	Munchkin	adult	Vaccinated	Single cat household	Negative	Negative	Negative	Negative	Negative
male	Munchkin	Juvenile	Non-vaccinated	Multi-cat household	Negative	Negative	Positive	Negative	Negative
male	Mix-breed cat	adult	Non-vaccinated	Multi-cat household	Negative	Positive	Negative	Negative	Negative
male	British Shorthair	Juvenile	Vaccinated	Single cat household	Negative	Positive	Negative	Positive	Negative
male	Maine Coon	adult	Vaccinated	Single cat household	Negative	Negative	Negative	Negative	Negative
male	Mix-breed cat	adult	Vaccinated	Single cat household	Negative	Negative	Negative	Negative	Negative
remale	British Shorthair	adult	Non-vaccinated	Single cat household	Negative	Negative	Negative	Negative	Negative
male	Ragdoll cat	Juvenile	Vaccinated	Multi-cat household	Positive	Negative	Negative	Negative	Positive
male	Mix-breed cat	Juvenile	Vaccinated	Multi-cat household	Positive	Positive	Positive	Negative	Negative
male	Abyssinian cat	Juvenile	Vaccinated	Single cat household	Positive	Negative	Negative	Negative	Negative
remale	Ragdoll cat	Juvenile	Non-vaccinated	Multi-cat household	Negative	Positive	Negative	Negative	Positive
male	British Shorthair	Juvenile	Vaccinated	Multi-cat household	Negative	Negative	Negative	Negative	Negative
male	Abyssinian cat	Juvenile	Vaccinated	Single cat household	Negative	Positive	Positive	Negative	Negative
male	American shorthair	Juvenile	Vaccinated	Multi-cat household	Negative	Negative	Negative	Positive	Negative
remale	British Shorthair	adult	Vaccinated	Single cat household	Negative	Negative	Negative	Negative	Negative
remale	British Shorthair	Juvenile	Non-vaccinated	Single cat household	Positive	Negative	Negative	Negative	Negative
remale	Devon Rex	Juvenile	Vaccinated	Multi-cat household	Negative	Positive	Negative	Negative	Negative
male	British Shorthair	Juvenile	Non-vaccinated	Single cat household	Negative	Positive	Negative	Negative	Positive
male	British Shorthair	adult	Vaccinated	Single cat household	Negative	Negative	Negative	Negative	Negative
male	Mix-breed cat	Juvenile	Non-vaccinated	Multi-cat household	Negative	Positive	Negative	Negative	Negative
remale	British Longhair	adult	Vaccinated	Multi-cat household	Negative	Negative	Positive	Negative	Negative
remale	Maine Coon	Juvenile	Non-vaccinated	Multi-cat household	Negative	Positive	Negative	Negative	Negative
remale	Maine Coon	Juvenile	Non-vaccinated	Multi-cat household	Negative	Positive	Negative	Negative	Negative
male	British Shorthair	adult	Vaccinated	Single cat household	Negative	Negative	Positive	Negative	Negative
remale	British Shorthair	Juvenile	Vaccinated	Multi-cat household	Negative	Negative	Positive	Negative	Negative
remale	British Shorthair	Juvenile	Non-vaccinated	Multi-cat household	Positive	Positive	Negative	Negative	Negative
remale	Maine Coon	Juvenile	Non-vaccinated	Single cat household	Positive	Negative	Positive	Negative	Negative
male	Mix-breed cat	Juvenile	Non-vaccinated	Multi-cat household	Negative	Positive	Negative	Negative	Negative
remale	Maine Coon	Juvenile	Non-vaccinated	Multi-cat household	Positive	Positive	Positive	Negative	Negative
remale	Maine Coon	Juvenile	Non-vaccinated	Multi-cat household	Positive	Negative	Positive	Negative	Negative
male	Maine Coon	Juvenile	Vaccinated	Single cat household	Positive	Negative	Negative	Negative	Negative
remale	Maine Coon	Juvenile	Non-vaccinated	Multi-cat household	Negative	Negative	Negative	Negative	Positive
remale	American Shorthair	Juvenile	Non-vaccinated	Single cat household	Negative	Positive	Positive	Negative	Negative
male	British Shorthair	Juvenile	Non-vaccinated	Single cat household	Negative	Negative	Positive	Negative	Negative
remale	Mix-breed cat	Juvenile	Non-vaccinated	Multi-cat household	Positive	Negative	Negative	Negative	Negative
male	British Shorthair	Juvenile	Non-vaccinated	Multi-cat household	Positive	Negative	Negative	Negative	Negative
male	British Shorthair	Juvenile	Non-vaccinated	Single cat household	Negative	Positive	Negative	Negative	Negative
male	Munchkin	Juvenile	Non-vaccinated	Multi-cat household	Negative	Negative	Negative	Negative	Positive
male	Ragdoll cat	Juvenile	Non-vaccinated	Multi-cat household	Negative	Positive	Negative	Negative	Negative
male	British Shorthair	Juvenile	Vaccinated	Multi-cat household	Positive	Negative	Positive	Negative	Negative
remale	British Shorthair	Juvenile	Non-vaccinated	Single cat household	Positive	Negative	Negative	Negative	Negative
remale	Ragdoll cat	Juvenile	Non-vaccinated	Multi-cat household	Positive	Positive	Negative	Negative	Negative
remale	Devon Rex	Juvenile	Vaccinated	Multi-cat household	Positive	Negative	Positive	Negative	Negative
male	Devon Rex	adult	Vaccinated	Multi-cat household	Negative	Negative	Positive	Negative	Negative
remale	Devon Rex	Juvenile	Non-vaccinated	Multi-cat household	Negative	Negative	Positive	Negative	Negative
remale	Devon Rex	adult	Vaccinated	Multi-cat household	Negative	Negative	Positive	Negative	Negative
remale	American Shorthair	Juvenile	Non-vaccinated	Single cat household	Positive	Negative	Negative	Negative	Negative
remale	Mix-breed cat	Juvenile	Non-vaccinated	Multi-cat household	Positive	Positive	Negative	Negative	Negative
male	Mix-breed cat	Juvenile	Non-vaccinated	Single cat household	Negative	Negative	Negative	Negative	Positive
remale	Siamese cat	Juvenile	Non-vaccinated	Single cat household	Positive	Negative	Negative	Negative	Negative
remale	British Shorthair	Juvenile	Vaccinated	Multi-cat household	Negative	Positive	Negative	Negative	Negative
male	British Shorthair	adult	Vaccinated	Multi-cat household	Negative	Negative	Negative	Negative	Negative
male	British Shorthair	Juvenile	Vaccinated	Multi-cat household	Negative	Positive	Negative	Negative	Negative
remale	Mix-breed cat	Juvenile	Non-vaccinated	Single cat household	Negative	Negative	Positive	Negative	Negative
male	American shorthair	Juvenile	Vaccinated	Single cat household	Negative	Negative	Negative	Negative	Negative
male	British Shorthair	Juvenile	Vaccinated	Multi-cat household	Positive	Positive	Positive	Negative	Positive
remale	Munchkin	adult	Vaccinated	Multi-cat household	Negative	Positive	Negative	Negative	Negative
male	Exotic shorthair	Juvenile	Vaccinated	Single cat household	Negative	Negative	Negative	Negative	Negative
remale	Munchkin	Juvenile	Vaccinated	Multi-cat household	Negative	Negative	Positive	Negative	Positive
male	Exotic shorthair	adult	Vaccinated	Multi-cat household	Negative	Negative	Positive	Negative	Negative
remale	American shorthair	Juvenile	Vaccinated	Multi-cat household	Positive	Negative	Negative	Negative	Negative
male	American shorthair	adult	Non-vaccinated	Single cat household	Negative	Negative	Negative	Negative	Negative
male	British Shorthair	Juvenile	Non-vaccinated	Multi-cat household	Positive	Positive	Negative	Negative	Negative
remale	Munchkin	adult	Vaccinated	Multi-cat household	Positive	Positive	Positive	Negative	Negative
remale	British Shorthair	adult	Non-vaccinated	Single cat household	Negative	Negative	Negative	Negative	Negative
male	Munchkin	Juvenile	Vaccinated	Multi-cat household	Negative	Negative	Positive	Negative	Negative
remale	British Shorthair	Juvenile	Vaccinated	Multi-cat household	Positive	Negative	Negative	Negative	Negative
male	British Shorthair	Juvenile	Vaccinated	Single cat household	Negative	Positive	Negative	Negative	Negative
male	British Shorthair	Juvenile	Vaccinated	Multi-cat household	Negative	Negative	Positive	Negative	Negative
male	British Shorthair	adult	Vaccinated	Multi-cat household	Negative	Positive	Positive	Negative	Negative
remale	Munchkin	Juvenile	Non-vaccinated	Single cat household	Negative	Positive	Negative	Negative	Negative
male	Mix-breed cat	adult	Non-vaccinated	Multi-cat household	Negative	Negative	Negative	Negative	Negative
male	British Shorthair	adult	Non-vaccinated	Single cat household	Negative	Negative	Negative	Negative	Negative
male	Ragdoll cat	Juvenile	Vaccinated	Multi-cat household	Negative	Positive	Positive	Negative	Negative
male	Munchkin	adult	Vaccinated	Single cat household	Positive	Negative	Positive	Negative	Positive
male	Munchkin	Juvenile	Non-vaccinated	Multi-cat household	Negative	Negative	Positive	Negative	Negative
male	Mix-breed cat	adult	Non-vaccinated	Single cat household	Positive	Negative	Negative	Negative	Negative
male	British Shorthair	Juvenile	Vaccinated	Single cat household	Positive	Negative	Positive	Negative	Positive
male	Maine Coon	adult	Vaccinated	Multi-cat household	Negative	Negative	Positive	Negative	Negative
male	Mix-breed cat	Juvenile	Vaccinated	Single cat household	Negative	Positive	Positive	Negative	Negative
remale	British Shorthair	Juvenile	Non-vaccinated	Multi-cat household	Negative	Negative	Positive	Negative	Negative
male	Ragdoll cat	Juvenile	Vaccinated	Multi-cat household	Negative	Negative	Negative	Positive	Negative
male	Mix-breed cat	Juvenile	Vaccinated	Multi-cat household	Positive	Positive	Negative	Negative	Negative
male	Abyssinian cat	Juvenile	Vaccinated	Single cat household	Negative	Positive	Positive	Negative	Negative
remale	Ragdoll cat	Juvenile	Non-vaccinated	Multi-cat household	Negative	Negative	Positive	Negative	Negative
male	British Shorthair	Juvenile	Vaccinated	Multi-cat household	Negative	Negative	Negative	Negative	Negative
male	Abyssinian cat	Juvenile	Vaccinated	Single cat household	Positive	Negative	Positive	Negative	Negative
male	American shorthair	adult	Vaccinated	Single cat household	Negative	Negative	Negative	Negative	Negative
remale	British Shorthair	adult	Vaccinated	Multi-cat household	Negative	Positive	Negative	Negative	Negative
remale	British Shorthair	Juvenile	Non-vaccinated	Single cat household	Negative	Negative	Negative	Negative	Negative
remale	Devon Rex	adult	Vaccinated	Single cat household	Negative	Positive	Negative	Negative	Negative
male	British Shorthair	Juvenile	Non-vaccinated	Single cat household	Positive	Negative	Negative	Positive	Negative
male	British Shorthair	Juvenile	Vaccinated	Multi-cat household	Negative	Positive	Positive	Negative	Positive
male	Mix-breed cat	adult	Non-vaccinated	Multi-cat household	Positive	Negative	Negative	Negative	Negative
male	British Shorthair	Juvenile	Vaccinated	Single cat household	Positive	Positive	Negative	Negative	Positive
remale	Munchkin	adult	Vaccinated	Single cat household	Negative	Negative	Negative	Negative	Negative
male	Munchkin	adult	Non-vaccinated	Multi-cat household	Negative	Negative	Positive	Positive	Negative
remale	British Shorthair	Juvenile	Vaccinated	Multi-cat household	Negative	Positive	Negative	Positive	Negative
male	British Shorthair	Juvenile	Vaccinated	Single cat household	Negative	Negative	Negative	Negative	Negative
male	British Shorthair	Juvenile	Vaccinated	Multi-cat household	Negative	Positive	Negative	Negative	Negative
male	British Shorthair	adult	Vaccinated	Single cat household	Negative	Negative	Negative	Negative	Negative
male	Maine Coon	adult	Vaccinated	Single cat household	Negative	Negative	Negative	Negative	Negative
male	Mix-breed cat	adult	Vaccinated	Single cat household	Negative	Negative	Positive	Negative	Positive
remale	British Shorthair	Juvenile	Vaccinated	Multi-cat household	Positive	Negative	Positive	Negative	Negative
male	Ragdoll cat	Juvenile	Non-vaccinated	Single cat household	Positive	Positive	Negative	Negative	Positive
male	Mix-breed cat	Juvenile	Non-vaccinated	Single cat household	Negative	Negative	Negative	Positive	Negative
male	Abyssinian cat	Juvenile	Vaccinated	Multi-cat household	Negative	Positive	Negative	Negative	Negative
remale	Ragdoll cat	Juvenile	Vaccinated	Multi-cat household	Positive	Positive	Positive	Negative	Positive
male	British Shorthair	Juvenile	Vaccinated	Multi-cat household	Positive	Negative	Negative	Negative	Negative
male	Abyssinian cat	Juvenile	Non-vaccinated	Single cat household	Positive	Positive	Negative	Negative	Negative
remale	Ragdoll cat	Juvenile	Vaccinated	Multi-cat household	Negative	Positive	Negative	Negative	Negative
male	British Shorthair	Juvenile	Vaccinated	Single cat household	Negative	Negative	Positive	Negative	Negative
male	Abyssinian cat	Juvenile	Vaccinated	Single cat household	Negative	Negative	Negative	Negative	Negative
male	American shorthair	adult	Non-vaccinated	Single cat household	Negative	Negative	Negative	Negative	Negative
female	British Shorthair	adult	Vaccinated	Single cat household	Positive	Negative	Negative	Negative	Negative
remale	British Shorthair	Juvenile	Vaccinated	Multi-cat household	Negative	Negative	Negative	Negative	Positive
remale	Devon Rex	Juvenile	Vaccinated	Single cat household	Positive	Positive	Negative	Negative	Negative
male	British Shorthair	Juvenile	Vaccinated	Multi-cat household	Positive	Negative	Negative	Negative	Negative
remale	British Shorthair	adult	Non-vaccinated	Single cat household	Negative	Negative	Negative	Negative	Negative
remale	British Shorthair	Juvenile	Vaccinated	Multi-cat household	Negative	Negative	Positive	Negative	Negative
remale	Devon Rex	Juvenile	Non-vaccinated	Single cat household	Positive	Negative	Negative	Negative	Negative
male	British Shorthair	Juvenile	Vaccinated	Single cat household	Negative	Negative	Negative	Negative	Negative
male	British Shorthair	Juvenile	Vaccinated	Multi-cat household	Negative	Positive	Negative	Negative	Positive
male	Mix-breed cat	adult	Non-vaccinated	Multi-cat household	Negative	Negative	Positive	Negative	Negative
male	British Shorthair	Juvenile	Vaccinated	Single cat household	Negative	Positive	Positive	Negative	Positive
remale	Munchkin	adult	Vaccinated	Single cat household	Negative	Positive	Negative	Negative	Negative
male	Munchkin	adult	Vaccinated	Multi-cat household	Negative	Negative	Negative	Negative	Negative
remale	British Shorthair	adult	Vaccinated	Single cat household	Negative	Negative	Negative	Negative	Negative
male	British Shorthair	Juvenile	Vaccinated	Single cat household	Positive	Positive	Positive	Negative	Negative
male	British Shorthair	Juvenile	Vaccinated	Multi-cat household	Negative	Negative	Negative	Negative	Negative
male	British Shorthair	adult	Vaccinated	Single cat household	Negative	Positive	Negative	Negative	Negative
male	Maine Coon	Juvenile	Non-vaccinated	Multi-cat household	Negative	Negative	Positive	Negative	Negative
remale	British Shorthair	Juvenile	Non-vaccinated	Single cat household	Negative	Positive	Negative	Negative	Negative
male	British Shorthair	Juvenile	Vaccinated	Single cat household	Negative	Negative	Negative	Negative	Negative
male	Devon Rex	Juvenile	Vaccinated	Multi-cat household	Negative	Negative	Negative	Negative	Positive
male	British Shorthair	Juvenile	Vaccinated	Multi-cat household	Negative	Positive	Negative	Negative	Negative
remale	British Shorthair	adult	Non-vaccinated	Multi-cat household	Negative	Negative	Positive	Negative	Negative
remale	Mix-breed cat	adult	Vaccinated	Single cat household	Negative	Negative	Negative	Negative	Negative
remale	British Shorthair	Juvenile	Vaccinated	Multi-cat household	Negative	Negative	Negative	Negative	Negative
male	Munchkin	Juvenile	Vaccinated	Single cat household	Negative	Positive	Negative	Negative	Negative
remale	Munchkin	adult	Non-vaccinated	Single cat household	Negative	Negative	Positive	Negative	Negative
remale	British Shorthair	Juvenile	Vaccinated	Single cat household	Positive	Positive	Positive	Negative	Negative
male	British Shorthair	Juvenile	Vaccinated	Multi-cat household	Positive	Negative	Negative	Negative	Negative
remale	Munchkin	adult	Vaccinated	Single cat household	Positive	Positive	Negative	Negative	Negative
male	Munchkin	adult	Vaccinated	Multi-cat household	Positive	Negative	Negative	Negative	Negative
remale	British Shorthair	Juvenile	Non-vaccinated	Single cat household	Positive	Negative	Negative	Negative	Positive
male	British Shorthair	Juvenile	Vaccinated	Single cat household	Negative	Positive	Negative	Negative	Negative
male	British Shorthair	adult	Non-vaccinated	Single cat household	Negative	Negative	Negative	Negative	Negative
male	British Shorthair	adult	Vaccinated	Single cat household	Negative	Negative	Positive	Negative	Negative
remale	American shorthair	adult	Vaccinated	Single cat household	Negative	Positive	Negative	Negative	Negative
remale	Ragdoll cat	Juvenile	Vaccinated	Multi-cat household	Negative	Negative	Negative	Negative	Negative
male	Ragdoll cat	adult	Vaccinated	Single cat household	Negative	Negative	Negative	Negative	Negative
male	British Shorthair	Juvenile	Vaccinated	Multi-cat household	Negative	Positive	Negative	Negative	Negative
remale	British Shorthair	Juvenile	Vaccinated	Multi-cat household	Positive	Negative	Negative	Negative	Negative
remale	Ragdoll cat	Juvenile	Non-vaccinated	Multi-cat household	Positive	Negative	Positive	Negative	Negative
male	Mix-breed cat	Juvenile	Non-vaccinated	Single cat household	Negative	Positive	Negative	Negative	Negative
remale	Mix-breed cat	adult	Vaccinated	Single cat household	Negative	Negative	Negative	Negative	Negative
male	British Shorthair	Juvenile	Vaccinated	Multi-cat household	Negative	Positive	Negative	Negative	Negative
remale	Mix-breed cat	adult	Vaccinated	Single cat household	Negative	Positive	Negative	Negative	Negative
remale	Mix-breed cat	adult	Vaccinated	Single cat household	Negative	Negative	Negative	Negative	Negative
male	Maine Coon	Juvenile	Vaccinated	Single cat household	Negative	Negative	Negative	Negative	Negative
male	American shorthair	adult	Vaccinated	Single cat household	Negative	Negative	Negative	Negative	Negative
male	British Shorthair	Juvenile	Vaccinated	Multi-cat household	Negative	Negative	Positive	Negative	Negative
remale	Ragdoll cat	adult	Vaccinated	Single cat household	Negative	Negative	Negative	Negative	Negative
male	Ragdoll cat	Juvenile	Non-vaccinated	Single cat household	Positive	Negative	Negative	Negative	Negative
remale	Mix-breed cat	Juvenile	Vaccinated	Multi-cat household	Positive	Positive	Negative	Positive	Negative
remale	Mix-breed cat	Juvenile	Vaccinated	Multi-cat household	Positive	Positive	Negative	Positive	Negative
male	Ragdoll cat	adult	Vaccinated	Single cat household	Negative	Negative	Positive	Negative	Negative
remale	British Shorthair	adult	Vaccinated	Multi-cat household	Negative	Negative	Positive	Positive	Negative
remale	Ragdoll cat	adult	Vaccinated	Single cat household	Negative	Negative	Negative	Negative	Negative
remale	Ragdoll cat	adult	Vaccinated	Single cat household	Negative	Negative	Negative	Negative	Negative
remale	Ragdoll cat	Juvenile	Vaccinated	Single cat household	Negative	Positive	Negative	Negative	Negative
remale	American shorthair	adult	Vaccinated	Single cat household	Negative	Negative	Negative	Negative	Negative
remale	Mix-breed cat	Juvenile	Non-vaccinated	Single cat household	Negative	Negative	Negative	Negative	Negative
male	Mix-breed cat	Juvenile	Non-vaccinated	Multi-cat household	Positive	Positive	Positive	Positive	Negative
male	British Shorthair	Juvenile	Vaccinated	Multi-cat household	Negative	Negative	Positive	Negative	Negative
remale	Mix-breed cat	adult	Non-vaccinated	Single cat household	Positive	Negative	Positive	Negative	Negative
male	Mix-breed cat	Juvenile	Non-vaccinated	Single cat household	Negative	Positive	Negative	Negative	Negative
male	British Shorthair	Juvenile	Vaccinated	Multi-cat household	Negative	Positive	Negative	Negative	Negative
male	Mix-breed cat	adult	Non-vaccinated	Multi-cat household	Negative	Negative	Negative	Negative	Negative
male	Mix-breed cat	adult	Non-vaccinated	Single cat household	Negative	Negative	Negative	Negative	Negative
male	Mix-breed cat	adult	Non-vaccinated	Single cat household	Negative	Positive	Negative	Negative	Negative
remale	British Shorthair	Juvenile	Non-vaccinated	Multi-cat household	Negative	Negative	Positive	Negative	Negative
male	Mix-breed cat	adult	Vaccinated	Single cat household	Negative	Positive	Negative	Negative	Negative
male	British Shorthair	Juvenile	Non-vaccinated	Single cat household	Negative	Negative	Positive	Negative	Negative
male	British Shorthair	adult	Non-vaccinated	Multi-cat household	Negative	Positive	Negative	Negative	Negative
male	Siamese cat	Juvenile	Vaccinated	Single cat household	Negative	Negative	Negative	Negative	Negative
male	Mix-breed cat	Juvenile	Non-vaccinated	Multi-cat household	Negative	Positive	Positive	Negative	Negative
remale	Mix-breed cat	adult	Non-vaccinated	Multi-cat household	Negative	Positive	Negative	Negative	Negative
remale	Exotic shorthair	Juvenile	Vaccinated	Single cat household	Negative	Positive	Negative	Negative	Negative
male	British Shorthair	Juvenile	Non-vaccinated	Multi-cat household	Negative	Positive	Negative	Negative	Negative
male	British Shorthair	adult	Non-vaccinated	Single cat household	Negative	Negative	Negative	Negative	Negative
male	British Shorthair	Juvenile	Vaccinated	Single cat household	Negative	Positive	Negative	Negative	Negative
male	Ragdoll cat	Juvenile	Vaccinated	Multi-cat household	Negative	Positive	Negative	Negative	Negative
male	Mix-breed cat	adult	Non-vaccinated	Multi-cat household	Negative	Negative	Negative	Negative	Negative
remale	British Shorthair	Juvenile	Non-vaccinated	Multi-cat household	Negative	Positive	Negative	Negative	Positive
male	Mix-breed cat	Juvenile	Non-vaccinated	Single cat household	Negative	Positive	Negative	Negative	Negative
remale	Mix-breed cat	adult	Non-vaccinated	Single cat household	Negative	Negative	Negative	Negative	Negative
male	Mix-breed cat	adult	Non-vaccinated	Multi-cat household	Negative	Negative	Negative	Negative	Negative
male	Mix-breed cat	Juvenile	Non-vaccinated	Multi-cat household	Negative	Positive	Negative	Negative	Negative
male	Mix-breed cat	adult	Non-vaccinated	Multi-cat household	Negative	Positive	Negative	Negative	Negative
male	Mix-breed cat	Juvenile	Non-vaccinated	Single cat household	Negative	Negative	Negative	Negative	Negative
remale	Mix-breed cat	Juvenile	Non-vaccinated	Multi-cat household	Negative	Positive	Negative	Negative	Negative
remale	Mix-breed cat	Juvenile	Non-vaccinated	Single cat household	Negative	Positive	Negative	Negative	Negative
remale	Mix-breed cat	Juvenile	Non-vaccinated	Multi-cat household	Negative	Positive	Negative	Negative	Negative
remale	Mix-breed cat	adult	Non-vaccinated	Single cat household	Negative	Positive	Negative	Negative	Negative
remale	Mix-breed cat	adult	Non-vaccinated	Single cat household	Negative	Negative	Negative	Negative	Negative
remale	Mix-breed cat	Juvenile	Non-vaccinated	Single cat household	Negative	Negative	Negative	Negative	Negative
remale	Ragdoll cat	Juvenile	Non-vaccinated	Multi-cat household	Negative	Positive	Negative	Positive	Negative
male	Mix-breed cat	Juvenile	Non-vaccinated	Multi-cat household	Positive	Positive	Negative	Negative	Negative
remale	Mix-breed cat	adult	Non-vaccinated	Multi-cat household	Negative	Negative	Negative	Negative	Negative
male	British Shorthair	Juvenile	Non-vaccinated	Multi-cat household	Negative	Negative	Positive	Negative	Negative
remale	Mix-breed cat	adult	Vaccinated	Single cat household	Negative	Negative	Positive	Negative	Negative
remale	Siberrian Forest Cat	Juvenile	Vaccinated	Multi-cat household	Negative	Negative	Positive	Negative	Negative
male	Ragdoll cat	Juvenile	Vaccinated	Single cat household	Negative	Negative	Positive	Negative	Negative
male	Mix-breed cat	adult	Vaccinated	Single cat household	Negative	Negative	Negative	Negative	Negative
remale	British Shorthair	Juvenile	Vaccinated	Single cat household	Negative	Negative	Positive	Negative	Negative
male	Ragdoll cat	adult	Vaccinated	Multi-cat household	Negative	Negative	Positive	Negative	Positive
male	Chinchilla Cat	Juvenile	Non-vaccinated	Multi-cat household	Negative	Negative	Positive	Negative	Positive
male	Devon Rex	Juvenile	Vaccinated	Multi-cat household	Negative	Positive	Negative	Negative	Positive
male	British Longhair	adult	Non-vaccinated	Single cat household	Negative	Negative	Negative	Negative	Negative
male	Munchkin	Juvenile	Vaccinated	Single cat household	Negative	Positive	Positive	Negative	Negative
male	British Shorthair	Juvenile	Vaccinated	Multi-cat household	Negative	Negative	Positive	Negative	Positive
male	Ragdoll cat	Juvenile	Vaccinated	Single cat household	Negative	Positive	Negative	Negative	Negative
male	British Shorthair	adult	Vaccinated	Multi-cat household	Negative	Negative	Positive	Negative	Negative
male	British Shorthair	Juvenile	Vaccinated	Single cat household	Negative	Negative	Positive	Negative	Negative
male	British Shorthair	adult	Non-vaccinated	Single cat household	Negative	Negative	Negative	Negative	Negative
remale	British Shorthair	Juvenile	Non-vaccinated	Single cat household	Negative	Negative	Negative	Negative	Negative
male	British Shorthair	adult	Vaccinated	Single cat household	Negative	Negative	Negative	Negative	Negative
remale	British Shorthair	Juvenile	Non-vaccinated	Multi-cat household	Positive	Negative	Negative	Negative	Negative
male	Mix-breed cat	Juvenile	Vaccinated	Multi-cat household	Negative	Positive	Positive	Negative	Negative
male	Persian Cat	adult	Vaccinated	Multi-cat household	Positive	Negative	Negative	Negative	Positive
male	British Shorthair	Juvenile	Non-vaccinated	Single cat household	Positive	Negative	Negative	Negative	Positive
remale	Ragdoll cat	Juvenile	Vaccinated	Multi-cat household	Positive	Positive	Negative	Negative	Negative
male	Ragdoll cat	Juvenile	Non-vaccinated	Single cat household	Negative	Negative	Positive	Negative	Negative
male	Mix-breed cat	adult	Vaccinated	Multi-cat household	Negative	Negative	Negative	Negative	Negative
male	Napoleon Cat	Juvenile	Non-vaccinated	Multi-cat household	Positive	Positive	Positive	Negative	Positive
remale	Abyssinian cat	adult	Vaccinated	Single cat household	Negative	Negative	Negative	Negative	Negative
male	Mix-breed cat	Juvenile	Vaccinated	Single cat household	Negative	Positive	Positive	Negative	Negative
male	British Shorthair	Juvenile	Non-vaccinated	Single cat household	Positive	Negative	Positive	Negative	Negative
male	Exotic shorthair	adult	Vaccinated	Multi-cat household	Positive	Positive	Negative	Negative	Negative
male	British Shorthair	Juvenile	Vaccinated	Single cat household	Positive	Positive	Negative	Negative	Negative
remale	British Shorthair	Juvenile	Non-vaccinated	Multi-cat household	Positive	Negative	Negative	Negative	Positive
remale	Mix-breed cat	Juvenile	Non-vaccinated	Multi-cat household	Negative	Positive	Positive	Negative	Negative
remale	British Shorthair	Juvenile	Non-vaccinated	Single cat household	Positive	Negative	Negative	Negative	Negative
remale	Munchkin	Juvenile	Vaccinated	Multi-cat household	Negative	Negative	Positive	Negative	Negative
remale	British Shorthair	adult	Vaccinated	Multi-cat household	Negative	Positive	Positive	Negative	Negative
remale	Ragdoll cat	Juvenile	Non-vaccinated	Single cat household	Negative	Negative	Positive	Negative	Positive
male	British Shorthair	Juvenile	Non-vaccinated	Multi-cat household	Positive	Negative	Positive	Negative	Negative
male	British Shorthair	Juvenile	Non-vaccinated	Single cat household	Negative	Positive	Positive	Negative	Negative
male	British Shorthair	adult	Non-vaccinated	Multi-cat household	Positive	Positive	Negative	Negative	Negative
male	Mix-breed cat	Juvenile	Vaccinated	Multi-cat household	Positive	Negative	Negative	Negative	Negative
male	Ragdoll cat	Juvenile	Vaccinated	Multi-cat household	Negative	Negative	Positive	Negative	Positive
male	Mix-breed cat	adult	Non-vaccinated	Multi-cat household	Negative	Negative	Negative	Negative	Negative
male	British Shorthair	Juvenile	Non-vaccinated	Multi-cat household	Positive	Negative	Positive	Negative	Negative
male	Sphynx Cat	adult	Vaccinated	Single cat household	Negative	Negative	Negative	Negative	Negative
remale	Mix-breed cat	adult	Vaccinated	Single cat household	Positive	Negative	Negative	Negative	Negative
male	Mix-breed cat	Juvenile	Vaccinated	Single cat household	Negative	Positive	Negative	Negative	Negative
remale	Mix-breed cat	Juvenile	Non-vaccinated	Single cat household	Negative	Negative	Negative	Negative	Negative
male	British Shorthair	Juvenile	Vaccinated	Single cat household	Negative	Positive	Negative	Negative	Positive
male	Mix-breed cat	adult	Vaccinated	Multi-cat household	Negative	Negative	Negative	Negative	Negative
remale	British Shorthair	Juvenile	Non-vaccinated	Multi-cat household	Negative	Positive	Positive	Negative	Negative
remale	Mix-breed cat	adult	Non-vaccinated	Multi-cat household	Negative	Positive	Positive	Negative	Negative
male	Maine Coon	Juvenile	Non-vaccinated	Multi-cat household	Negative	Positive	Positive	Negative	Negative
remale	British Longhair	Juvenile	Non-vaccinated	Single cat household	Positive	Positive	Positive	Negative	Negative
remale	Maine Coon	Juvenile	Vaccinated	Multi-cat household	Positive	Positive	Positive	Negative	Negative
male	Mix-breed cat	Juvenile	Non-vaccinated	Single cat household	Negative	Negative	Positive	Negative	Negative
remale	British Shorthair	Juvenile	Non-vaccinated	Multi-cat household	Positive	Positive	Negative	Positive	Positive
male	Mix-breed cat	Juvenile	Non-vaccinated	Multi-cat household	Positive	Positive	Negative	Negative	Negative
remale	British Shorthair	Juvenile	Non-vaccinated	Multi-cat household	Positive	Negative	Negative	Negative	Negative
male	British Shorthair	Juvenile	Non-vaccinated	Multi-cat household	Positive	Negative	Negative	Negative	Negative
male	British Shorthair	adult	Vaccinated	Single cat household	Positive	Negative	Negative	Negative	Negative
male	Napoleon Cat	Juvenile	Non-vaccinated	Single cat household	Positive	Positive	Positive	Negative	Negative
male	Ragdoll cat	Juvenile	Non-vaccinated	Multi-cat household	Negative	Positive	Negative	Positive	Negative
male	British Shorthair	Juvenile	Non-vaccinated	Multi-cat household	Negative	Negative	Positive	Negative	Negative
remale	Mix-breed cat	adult	Vaccinated	Multi-cat household	Negative	Negative	Negative	Negative	Positive
male	British Shorthair	adult	Vaccinated	Multi-cat household	Negative	Negative	Negative	Negative	Negative
male	Mix-breed cat	adult	Non-vaccinated	Multi-cat household	Positive	Positive	Negative	Negative	Negative
male	British Shorthair	Juvenile	Vaccinated	Single cat household	Positive	Negative	Positive	Negative	Negative
remale	British Shorthair	adult	Vaccinated	Multi-cat household	Negative	Positive	Positive	Negative	Negative
remale	Chinchilla Cat	Juvenile	Non-vaccinated	Multi-cat household	Negative	Positive	Negative	Negative	Negative
remale	British Shorthair	Juvenile	Vaccinated	Single cat household	Negative	Positive	Negative	Negative	Negative
male	Mix-breed cat	Juvenile	Non-vaccinated	Multi-cat household	Negative	Negative	Positive	Negative	Negative
male	Mix-breed cat	adult	Non-vaccinated	Single cat household	Negative	Negative	Positive	Negative	Negative
male	British Shorthair	Juvenile	Non-vaccinated	Multi-cat household	Negative	Negative	Positive	Negative	Negative
male	British Shorthair	Juvenile	Non-vaccinated	Single cat household	Positive	Negative	Positive	Negative	Negative
male	British Shorthair	Juvenile	Non-vaccinated	Multi-cat household	Positive	Negative	Positive	Negative	Positive
remale	Abyssinian cat	Juvenile	Non-vaccinated	Multi-cat household	Positive	Positive	Positive	Negative	Negative
remale	British Shorthair	adult	Vaccinated	Single cat household	Positive	Negative	Positive	Negative	Negative
remale	Chinchilla Cat	Juvenile	Non-vaccinated	Multi-cat household	Negative	Positive	Positive	Negative	Negative
male	British Shorthair	adult	Vaccinated	Single cat household	Negative	Negative	Positive	Negative	Negative
remale	Ragdoll cat	adult	Vaccinated	Multi-cat household	Negative	Negative	Positive	Negative	Negative
male	British Longhair	adult	Vaccinated	Single cat household	Negative	Negative	Negative	Negative	Negative
remale	Ragdoll cat	Juvenile	Vaccinated	Multi-cat household	Negative	Positive	Negative	Negative	Negative
remale	British Shorthair	Juvenile	Vaccinated	Single cat household	Negative	Positive	Positive	Negative	Negative
remale	British Shorthair	Juvenile	Non-vaccinated	Multi-cat household	Negative	Negative	Negative	Negative	Negative
male	American shorthair	Juvenile	Non-vaccinated	Multi-cat household	Positive	Negative	Negative	Positive	Negative
male	British Shorthair	Juvenile	Non-vaccinated	Single cat household	Negative	Positive	Positive	Negative	Negative
male	Munchkin	Juvenile	Vaccinated	Single cat household	Positive	Positive	Positive	Negative	Negative
male	Mix-breed cat	Juvenile	Vaccinated	Single cat household	Negative	Negative	Positive	Negative	Negative
remale	British Shorthair	Juvenile	Vaccinated	Single cat household	Negative	Negative	Positive	Negative	Positive
remale	British Shorthair	Juvenile	Non-vaccinated	Multi-cat household	Positive	Positive	Negative	Negative	Positive
male	Ragdoll cat	Juvenile	Non-vaccinated	Multi-cat household	Negative	Positive	Positive	Negative	Negative
male	Mix-breed cat	Juvenile	Vaccinated	Multi-cat household	Negative	Negative	Positive	Negative	Negative
remale	Scottish Fold	adult	Non-vaccinated	Single cat household	Negative	Negative	Negative	Negative	Negative
male	Sphynx Cat	Juvenile	Vaccinated	Single cat household	Negative	Positive	Negative	Positive	Negative
male	Ragdoll cat	Juvenile	Vaccinated	Multi-cat household	Positive	Negative	Negative	Negative	Negative
male	Munchkin	Juvenile	Vaccinated	Multi-cat household	Negative	Positive	Positive	Negative	Negative
remale	British Shorthair	Juvenile	Non-vaccinated	Single cat household	Positive	Negative	Negative	Negative	Negative
male	British Shorthair	Juvenile	Non-vaccinated	Multi-cat household	Positive	Negative	Negative	Negative	Negative
remale	British Shorthair	Juvenile	Vaccinated	Multi-cat household	Negative	Positive	Positive	Negative	Negative
remale	Ragdoll cat	Juvenile	Vaccinated	Multi-cat household	Positive	Positive	Positive	Negative	Positive
male	Chinchilla Cat	Juvenile	Vaccinated	Single cat household	Positive	Positive	Negative	Negative	Negative
male	Mix-breed cat	Juvenile	Vaccinated	Multi-cat household	Negative	Negative	Negative	Negative	Negative
remale	British Shorthair	adult	Vaccinated	Single cat household	Negative	Negative	Negative	Negative	Negative
male	Devon Rex	Juvenile	Non-vaccinated	Single cat household	Positive	Negative	Positive	Positive	Negative
male	British Shorthair	Juvenile	Non-vaccinated	Single cat household	Positive	Positive	Positive	Negative	Negative
male	British Shorthair	Juvenile	Non-vaccinated	Single cat household	Negative	Negative	Negative	Negative	Negative
remale	Highland Cat	Juvenile	Vaccinated	Multi-cat household	Positive	Positive	Positive	Negative	Negative
male	British Shorthair	adult	Vaccinated	Multi-cat household	Negative	Negative	Positive	Negative	Negative
remale	Mix-breed cat	adult	Vaccinated	Multi-cat household	Negative	Negative	Negative	Negative	Negative
male	British Shorthair	Juvenile	Vaccinated	Single cat household	Positive	Negative	Positive	Negative	Negative
male	Scottish Fold	Juvenile	Vaccinated	Single cat household	Positive	Negative	Negative	Negative	Negative
remale	Highland Cat	Juvenile	Vaccinated	Multi-cat household	Positive	Negative	Positive	Negative	Negative
remale	Mix-breed cat	adult	Non-vaccinated	Multi-cat household	Negative	Positive	Negative	Negative	Negative
male	British Shorthair	Juvenile	Vaccinated	Multi-cat household	Positive	Negative	Negative	Negative	Negative
male	British Shorthair	Juvenile	Vaccinated	Multi-cat household	Negative	Negative	Positive	Negative	Negative
male	Ragdoll cat	Juvenile	Vaccinated	Multi-cat household	Negative	Negative	Positive	Negative	Positive
remale	British Shorthair	Juvenile	Vaccinated	Single cat household	Negative	Negative	Negative	Negative	Negative
male	British Shorthair	adult	Vaccinated	Multi-cat household	Positive	Positive	Negative	Negative	Negative
male	Siberrian Forest Cat	Juvenile	Vaccinated	Multi-cat household	Negative	Positive	Positive	Positive	Negative
male	British Longhair	Juvenile	Non-vaccinated	Single cat household	Negative	Negative	Positive	Negative	Negative
remale	Maine Coon	Juvenile	Non-vaccinated	Multi-cat household	Negative	Positive	Positive	Negative	Negative
male	British Longhair	Juvenile	Non-vaccinated	Single cat household	Positive	Negative	Positive	Negative	Negative
remale	American shorthair	adult	Non-vaccinated	Single cat household	Negative	Positive	Negative	Negative	Negative
male	Ragdoll cat	Juvenile	Non-vaccinated	Multi-cat household	Negative	Negative	Positive	Positive	Negative
male	British Shorthair	Juvenile	Non-vaccinated	Multi-cat household	Negative	Negative	Positive	Negative	Negative
male	Ragdoll cat	Juvenile	Vaccinated	Single cat household	Positive	Negative	Positive	Negative	Negative
remale	British Shorthair	Juvenile	Vaccinated	Single cat household	Negative	Negative	Positive	Negative	Negative
male	British Shorthair	Juvenile	Vaccinated	Multi-cat household	Negative	Negative	Negative	Negative	Negative
male	British Shorthair	Juvenile	Non-vaccinated	Single cat household	Positive	Negative	Negative	Negative	Negative
remale	British Shorthair	adult	Vaccinated	Single cat household	Negative	Negative	Negative	Negative	Negative
remale	British Shorthair	adult	Vaccinated	Single cat household	Negative	Negative	Positive	Positive	Negative
male	Mix-breed cat	adult	Non-vaccinated	Single cat household	Negative	Negative	Negative	Negative	Negative
remale	British Shorthair	Juvenile	Non-vaccinated	Multi-cat household	Negative	Positive	Negative	Negative	Negative
male	British Shorthair	Juvenile	Vaccinated	Multi-cat household	Negative	Positive	Positive	Negative	Negative
male	Munchkin	Juvenile	Vaccinated	Single cat household	Positive	Positive	Negative	Negative	Positive
male	British Shorthair	adult	Vaccinated	Multi-cat household	Positive	Negative	Negative	Negative	Negative
remale	Abyssinian cat	Juvenile	Vaccinated	Multi-cat household	Negative	Negative	Positive	Negative	Negative
remale	Munchkin	Juvenile	Vaccinated	Single cat household	Negative	Positive	Negative	Negative	Negative
male	Maine Coon	Juvenile	Vaccinated	Single cat household	Negative	Positive	Positive	Negative	Negative
remale	British Shorthair	Juvenile	Non-vaccinated	Multi-cat household	Positive	Negative	Negative	Negative	Negative
remale	Mix-breed cat	Juvenile	Non-vaccinated	Multi-cat household	Positive	Negative	Positive	Negative	Negative
remale	British Shorthair	Juvenile	Non-vaccinated	Single cat household	Negative	Negative	Positive	Negative	Negative
remale	British Shorthair	adult	Vaccinated	Single cat household	Negative	Negative	Negative	Negative	Negative
remale	Munchkin	Juvenile	Vaccinated	Multi-cat household	Positive	Positive	Negative	Negative	Negative
remale	Mix-breed cat	adult	Non-vaccinated	Single cat household	Negative	Negative	Negative	Negative	Negative
remale	Munchkin	adult	Vaccinated	Single cat household	Negative	Negative	Negative	Negative	Negative
male	British Shorthair	Juvenile	Non-vaccinated	Single cat household	Negative	Negative	Negative	Negative	Negative
male	Munchkin	adult	Vaccinated	Single cat household	Negative	Negative	Negative	Negative	Negative
male	British Shorthair	Juvenile	Vaccinated	Multi-cat household	Negative	Positive	Negative	Negative	Negative
male	Munchkin	Juvenile	Non-vaccinated	Multi-cat household	Negative	Negative	Positive	Negative	Negative
male	British Shorthair	Juvenile	Vaccinated	Single cat household	Negative	Positive	Negative	Positive	Negative
remale	British Shorthair	adult	Non-vaccinated	Single cat household	Negative	Negative	Negative	Negative	Negative
male	Abyssinian cat	Juvenile	Vaccinated	Single cat household	Positive	Negative	Negative	Negative	Negative
male	Abyssinian cat	Juvenile	Vaccinated	Single cat household	Negative	Positive	Negative	Negative	Negative
remale	British Shorthair	Juvenile	Non-vaccinated	Single cat household	Positive	Negative	Negative	Negative	Negative
remale	Devon Rex	Juvenile	Vaccinated	Multi-cat household	Negative	Positive	Negative	Negative	Negative
male	British Shorthair	Juvenile	Non-vaccinated	Single cat household	Negative	Negative	Negative	Negative	Positive
male	Mix-breed cat	Juvenile	Non-vaccinated	Multi-cat household	Negative	Positive	Negative	Negative	Negative
remale	Maine Coon	Juvenile	Non-vaccinated	Multi-cat household	Negative	Positive	Negative	Negative	Negative
male	British Shorthair	adult	Vaccinated	Multi-cat household	Negative	Negative	Positive	Negative	Negative
remale	Maine Coon	Juvenile	Non-vaccinated	Single cat household	Positive	Positive	Positive	Negative	Negative
male	British Shorthair	Juvenile	Non-vaccinated	Multi-cat household	Positive	Negative	Negative	Negative	Negative
male	Munchkin	Juvenile	Non-vaccinated	Single cat household	Negative	Negative	Negative	Negative	Positive
male	British Shorthair	Juvenile	Vaccinated	Multi-cat household	Positive	Negative	Negative	Negative	Negative
remale	Devon Rex	Juvenile	Vaccinated	Multi-cat household	Positive	Negative	Positive	Negative	Negative
remale	Devon Rex	adult	Vaccinated	Multi-cat household	Negative	Negative	Positive	Negative	Negative
male	Mix-breed cat	Juvenile	Non-vaccinated	Single cat household	Negative	Negative	Negative	Negative	Positive
remale	British Shorthair	Juvenile	Vaccinated	Multi-cat household	Negative	Positive	Negative	Negative	Negative
remale	Mix-breed cat	Juvenile	Non-vaccinated	Single cat household	Negative	Negative	Positive	Negative	Negative
male	British Shorthair	Juvenile	Vaccinated	Multi-cat household	Positive	Positive	Negative	Negative	Positive
remale	Munchkin	Juvenile	Vaccinated	Multi-cat household	Negative	Negative	Positive	Negative	Positive
male	Exotic shorthair	adult	Vaccinated	Multi-cat household	Negative	Negative	Negative	Negative	Negative
remale	American shorthair	Juvenile	Vaccinated	Multi-cat household	Positive	Negative	Negative	Negative	Negative
male	American shorthair	adult	Non-vaccinated	Single cat household	Negative	Negative	Negative	Negative	Negative
male	British Shorthair	Juvenile	Non-vaccinated	Multi-cat household	Positive	Positive	Positive	Negative	Negative
remale	Munchkin	adult	Vaccinated	Multi-cat household	Positive	Negative	Positive	Negative	Negative
male	British Shorthair	Juvenile	Vaccinated	Single cat household	Negative	Positive	Negative	Negative	Negative
male	British Shorthair	Juvenile	Vaccinated	Multi-cat household	Negative	Negative	Positive	Negative	Negative
male	British Shorthair	adult	Vaccinated	Multi-cat household	Negative	Positive	Positive	Negative	Negative
remale	Munchkin	Juvenile	Non-vaccinated	Single cat household	Negative	Negative	Negative	Negative	Negative
male	Mix-breed cat	adult	Non-vaccinated	Multi-cat household	Negative	Negative	Negative	Negative	Negative
male	Munchkin	Juvenile	Non-vaccinated	Multi-cat household	Negative	Negative	Positive	Negative	Negative
male	Mix-breed cat	adult	Non-vaccinated	Multi-cat household	Positive	Negative	Negative	Negative	Positive
male	British Shorthair	Juvenile	Vaccinated	Single cat household	Positive	Negative	Positive	Negative	Positive
male	Maine Coon	adult	Vaccinated	Multi-cat household	Negative	Negative	Positive	Negative	Negative
male	Mix-breed cat	Juvenile	Vaccinated	Single cat household	Negative	Positive	Positive	Negative	Negative
remale	British Shorthair	Juvenile	Non-vaccinated	Single cat household	Negative	Negative	Positive	Negative	Negative
male	Ragdoll cat	Juvenile	Vaccinated	Multi-cat household	Negative	Positive	Negative	Positive	Negative
male	Mix-breed cat	Juvenile	Vaccinated	Single cat household	Positive	Negative	Negative	Negative	Negative
male	Abyssinian cat	Juvenile	Vaccinated	Single cat household	Negative	Positive	Positive	Negative	Negative
remale	Ragdoll cat	Juvenile	Non-vaccinated	Multi-cat household	Negative	Negative	Positive	Negative	Negative
male	British Shorthair	Juvenile	Vaccinated	Multi-cat household	Negative	Negative	Negative	Negative	Negative
male	Abyssinian cat	Juvenile	Vaccinated	Single cat household	Positive	Negative	Positive	Negative	Negative
remale	Devon Rex	adult	Vaccinated	Single cat household	Negative	Negative	Negative	Negative	Negative
male	British Shorthair	Juvenile	Vaccinated	Single cat household	Positive	Positive	Negative	Negative	Positive
male	British Shorthair	Juvenile	Vaccinated	Single cat household	Negative	Negative	Negative	Negative	Negative
male	British Shorthair	adult	Vaccinated	Single cat household	Negative	Negative	Negative	Negative	Negative
male	Mix-breed cat	adult	Vaccinated	Single cat household	Negative	Negative	Positive	Negative	Positive
male	Mix-breed cat	Juvenile	Non-vaccinated	Single cat household	Negative	Negative	Positive	Positive	Negative
male	Abyssinian cat	Juvenile	Vaccinated	Multi-cat household	Negative	Positive	Negative	Negative	Negative
remale	Ragdoll cat	Juvenile	Vaccinated	Multi-cat household	Positive	Positive	Positive	Negative	Positive
male	British Shorthair	Juvenile	Vaccinated	Single cat household	Positive	Negative	Positive	Negative	Negative
male	Abyssinian cat	Juvenile	Non-vaccinated	Single cat household	Positive	Positive	Negative	Negative	Negative
remale	Ragdoll cat	Juvenile	Vaccinated	Multi-cat household	Negative	Positive	Negative	Negative	Negative
male	British Shorthair	Juvenile	Vaccinated	Multi-cat household	Negative	Positive	Positive	Negative	Negative
male	Abyssinian cat	Juvenile	Vaccinated	Single cat household	Negative	Negative	Negative	Negative	Negative
male	American shorthair	adult	Non-vaccinated	Single cat household	Negative	Negative	Negative	Negative	Negative
female	British Shorthair	adult	Vaccinated	Single cat household	Positive	Negative	Negative	Negative	Negative
remale	British Shorthair	Juvenile	Vaccinated	Multi-cat household	Negative	Positive	Negative	Negative	Positive
remale	Devon Rex	Juvenile	Vaccinated	Single cat household	Positive	Positive	Negative	Negative	Negative
male	British Shorthair	Juvenile	Vaccinated	Multi-cat household	Positive	Negative	Negative	Negative	Negative
remale	British Shorthair	adult	Non-vaccinated	Single cat household	Negative	Negative	Negative	Negative	Negative
male	British Shorthair	Juvenile	Vaccinated	Multi-cat household	Negative	Positive	Negative	Negative	Positive
remale	Munchkin	adult	Vaccinated	Single cat household	Negative	Negative	Negative	Negative	Negative
male	Munchkin	adult	Vaccinated	Multi-cat household	Negative	Negative	Negative	Negative	Positive
remale	British Shorthair	adult	Vaccinated	Single cat household	Negative	Negative	Negative	Negative	Negative
male	British Shorthair	Juvenile	Vaccinated	Multi-cat household	Negative	Positive	Negative	Negative	Negative
male	Maine Coon	Juvenile	Non-vaccinated	Multi-cat household	Negative	Negative	Positive	Negative	Negative
remale	British Shorthair	Juvenile	Non-vaccinated	Single cat household	Negative	Positive	Negative	Negative	Negative
male	British Shorthair	Juvenile	Vaccinated	Multi-cat household	Negative	Positive	Negative	Negative	Negative
remale	British Shorthair	Juvenile	Vaccinated	Multi-cat household	Negative	Negative	Negative	Negative	Negative
male	Ragdoll cat	adult	Vaccinated	Single cat household	Negative	Negative	Negative	Negative	Negative
remale	British Shorthair	Juvenile	Vaccinated	Multi-cat household	Positive	Negative	Negative	Negative	Negative
remale	Ragdoll cat	Juvenile	Non-vaccinated	Multi-cat household	Positive	Negative	Positive	Negative	Negative
male	Mix-breed cat	Juvenile	Non-vaccinated	Single cat household	Negative	Positive	Positive	Negative	Negative
remale	Mix-breed cat	adult	Vaccinated	Single cat household	Negative	Negative	Negative	Negative	Negative
male	British Shorthair	Juvenile	Vaccinated	Multi-cat household	Negative	Positive	Negative	Negative	Negative
remale	Mix-breed cat	adult	Vaccinated	Single cat household	Negative	Negative	Negative	Negative	Negative
male	Maine Coon	Juvenile	Vaccinated	Single cat household	Negative	Negative	Negative	Negative	Negative
male	American shorthair	adult	Vaccinated	Single cat household	Negative	Negative	Negative	Negative	Negative
male	British Shorthair	Juvenile	Vaccinated	Single cat household	Negative	Negative	Positive	Negative	Negative
remale	Mix-breed cat	Juvenile	Vaccinated	Multi-cat household	Positive	Positive	Negative	Positive	Negative
remale	Ragdoll cat	Juvenile	Vaccinated	Single cat household	Negative	Positive	Negative	Negative	Negative
male	British Shorthair	Juvenile	Vaccinated	Multi-cat household	Negative	Negative	Positive	Negative	Negative
male	British Shorthair	Juvenile	Vaccinated	Multi-cat household	Negative	Positive	Negative	Negative	Negative
remale	British Shorthair	Juvenile	Non-vaccinated	Multi-cat household	Negative	Negative	Positive	Negative	Negative
male	British Shorthair	Juvenile	Non-vaccinated	Multi-cat household	Negative	Negative	Positive	Negative	Negative
male	Mix-breed cat	Juvenile	Non-vaccinated	Multi-cat household	Negative	Positive	Negative	Negative	Negative
male	British Shorthair	adult	Non-vaccinated	Multi-cat household	Negative	Negative	Negative	Negative	Negative
male	Mix-breed cat	adult	Non-vaccinated	Multi-cat household	Negative	Positive	Negative	Negative	Negative
remale	Mix-breed cat	adult	Non-vaccinated	Single cat household	Negative	Negative	Negative	Negative	Negative
male	Mix-breed cat	Juvenile	Non-vaccinated	Multi-cat household	Negative	Negative	Negative	Negative	Negative
male	Mix-breed cat	Juvenile	Non-vaccinated	Single cat household	Negative	Positive	Negative	Negative	Negative
remale	Mix-breed cat	Juvenile	Non-vaccinated	Single cat household	Negative	Positive	Negative	Negative	Negative
remale	Mix-breed cat	adult	Non-vaccinated	Multi-cat household	Negative	Negative	Negative	Negative	Negative
remale	Mix-breed cat	Juvenile	Non-vaccinated	Single cat household	Negative	Negative	Negative	Negative	Negative
remale	Ragdoll cat	Juvenile	Non-vaccinated	Multi-cat household	Negative	Positive	Negative	Positive	Negative
male	Mix-breed cat	Juvenile	Non-vaccinated	Multi-cat household	Positive	Positive	Negative	Negative	Negative
remale	Mix-breed cat	adult	Non-vaccinated	Multi-cat household	Negative	Negative	Positive	Negative	Negative
male	British Shorthair	Juvenile	Non-vaccinated	Multi-cat household	Negative	Negative	Positive	Negative	Negative
male	Ragdoll cat	Juvenile	Vaccinated	Single cat household	Negative	Negative	Positive	Negative	Negative
male	Mix-breed cat	adult	Vaccinated	Single cat household	Negative	Negative	Negative	Negative	Negative
remale	British Shorthair	Juvenile	Vaccinated	Multi-cat household	Negative	Negative	Positive	Negative	Negative
male	Ragdoll cat	adult	Vaccinated	Multi-cat household	Negative	Negative	Positive	Negative	Positive
male	Chinchilla Cat	Juvenile	Non-vaccinated	Multi-cat household	Negative	Negative	Positive	Negative	Positive
male	Devon Rex	Juvenile	Vaccinated	Multi-cat household	Negative	Positive	Negative	Negative	Positive
male	British Longhair	adult	Non-vaccinated	Single cat household	Negative	Negative	Negative	Negative	Negative
male	British Shorthair	adult	Vaccinated	Multi-cat household	Negative	Negative	Positive	Negative	Negative
male	British Shorthair	Juvenile	Vaccinated	Single cat household	Negative	Negative	Negative	Negative	Negative
male	British Shorthair	adult	Non-vaccinated	Single cat household	Negative	Negative	Negative	Negative	Negative
remale	British Shorthair	Juvenile	Non-vaccinated	Single cat household	Negative	Negative	Negative	Negative	Negative
male	Mix-breed cat	Juvenile	Vaccinated	Multi-cat household	Negative	Positive	Positive	Negative	Negative
male	British Shorthair	Juvenile	Non-vaccinated	Single cat household	Positive	Negative	Negative	Negative	Positive
male	Mix-breed cat	adult	Vaccinated	Single cat household	Negative	Negative	Negative	Negative	Negative
male	Mix-breed cat	Juvenile	Vaccinated	Single cat household	Negative	Positive	Positive	Negative	Negative
remale	British Shorthair	Juvenile	Non-vaccinated	Multi-cat household	Positive	Negative	Negative	Negative	Positive
remale	Munchkin	Juvenile	Vaccinated	Multi-cat household	Negative	Negative	Positive	Negative	Negative
remale	Ragdoll cat	Juvenile	Non-vaccinated	Single cat household	Negative	Negative	Positive	Negative	Positive
male	British Shorthair	Juvenile	Non-vaccinated	Multi-cat household	Positive	Negative	Positive	Negative	Negative
male	British Shorthair	adult	Non-vaccinated	Multi-cat household	Positive	Positive	Negative	Negative	Negative
male	Mix-breed cat	Juvenile	Vaccinated	Multi-cat household	Positive	Negative	Negative	Negative	Negative
male	Ragdoll cat	Juvenile	Vaccinated	Multi-cat household	Negative	Negative	Positive	Negative	Positive
male	Sphynx Cat	adult	Vaccinated	Single cat household	Negative	Negative	Negative	Negative	Negative
remale	Mix-breed cat	adult	Vaccinated	Single cat household	Positive	Negative	Negative	Negative	Negative
male	Mix-breed cat	Juvenile	Vaccinated	Multi-cat household	Negative	Positive	Negative	Negative	Negative
remale	Mix-breed cat	Juvenile	Non-vaccinated	Single cat household	Negative	Negative	Negative	Negative	Negative
male	British Shorthair	Juvenile	Vaccinated	Single cat household	Negative	Positive	Negative	Negative	Negative
male	Mix-breed cat	adult	Vaccinated	Multi-cat household	Negative	Negative	Negative	Negative	Negative
male	Abyssinian cat	Juvenile	Vaccinated	Single cat household	Negative	Negative	Positive	Negative	Negative
male	American shorthair	adult	Non-vaccinated	Single cat household	Negative	Negative	Negative	Negative	Negative
female	British Shorthair	adult	Vaccinated	Single cat household	Positive	Negative	Negative	Negative	Negative
remale	British Shorthair	Juvenile	Vaccinated	Multi-cat household	Negative	Negative	Negative	Negative	Positive
remale	Devon Rex	Juvenile	Vaccinated	Single cat household	Positive	Positive	Negative	Negative	Negative
male	British Shorthair	Juvenile	Vaccinated	Multi-cat household	Positive	Negative	Negative	Negative	Negative
remale	British Shorthair	adult	Non-vaccinated	Single cat household	Negative	Negative	Negative	Negative	Negative
male	Mix-breed cat	adult	Vaccinated	Single cat household	Negative	Negative	Negative	Negative	Negative
male	Napoleon Cat	Juvenile	Non-vaccinated	Multi-cat household	Positive	Positive	Positive	Negative	Positive
remale	Abyssinian cat	adult	Vaccinated	Single cat household	Negative	Negative	Negative	Negative	Negative
male	Mix-breed cat	Juvenile	Vaccinated	Single cat household	Negative	Positive	Positive	Negative	Negative
male	British Shorthair	Juvenile	Non-vaccinated	Multi-cat household	Positive	Negative	Negative	Negative	Negative
male	Exotic shorthair	adult	Vaccinated	Multi-cat household	Positive	Positive	Negative	Negative	Negative
male	British Shorthair	Juvenile	Vaccinated	Single cat household	Positive	Negative	Negative	Negative	Negative
remale	British Shorthair	Juvenile	Non-vaccinated	Multi-cat household	Positive	Negative	Positive	Negative	Positive
remale	Mix-breed cat	Juvenile	Non-vaccinated	Single cat household	Negative	Negative	Positive	Negative	Negative
remale	British Shorthair	Juvenile	Non-vaccinated	Single cat household	Positive	Negative	Negative	Negative	Negative
remale	Munchkin	Juvenile	Vaccinated	Multi-cat household	Negative	Negative	Positive	Negative	Negative
remale	British Shorthair	adult	Vaccinated	Multi-cat household	Negative	Negative	Positive	Negative	Negative
remale	Ragdoll cat	Juvenile	Non-vaccinated	Single cat household	Negative	Negative	Positive	Negative	Positive
male	British Shorthair	Juvenile	Non-vaccinated	Multi-cat household	Positive	Negative	Positive	Negative	Negative
male	British Shorthair	Juvenile	Non-vaccinated	Multi-cat household	Negative	Positive	Positive	Negative	Negative
male	British Shorthair	adult	Non-vaccinated	Multi-cat household	Positive	Positive	Negative	Negative	Negative
male	Mix-breed cat	Juvenile	Vaccinated	Multi-cat household	Positive	Negative	Negative	Negative	Negative
male	Ragdoll cat	Juvenile	Vaccinated	Multi-cat household	Negative	Negative	Positive	Negative	Positive
male	Mix-breed cat	adult	Non-vaccinated	Multi-cat household	Negative	Negative	Negative	Negative	Negative
male	British Shorthair	Juvenile	Non-vaccinated	Multi-cat household	Positive	Negative	Positive	Negative	Negative
male	Sphynx Cat	adult	Vaccinated	Single cat household	Negative	Negative	Negative	Negative	Negative
remale	Mix-breed cat	adult	Vaccinated	Single cat household	Positive	Negative	Negative	Negative	Negative
male	Mix-breed cat	Juvenile	Vaccinated	Multi-cat household	Negative	Positive	Negative	Negative	Negative
remale	Mix-breed cat	Juvenile	Non-vaccinated	Single cat household	Negative	Positive	Negative	Negative	Negative
male	British Shorthair	Juvenile	Vaccinated	Single cat household	Negative	Positive	Positive	Negative	Positive
male	Mix-breed cat	adult	Vaccinated	Multi-cat household	Negative	Negative	Negative	Negative	Negative
remale	British Shorthair	Juvenile	Non-vaccinated	Multi-cat household	Negative	Positive	Positive	Negative	Negative
remale	Mix-breed cat	adult	Non-vaccinated	Multi-cat household	Negative	Positive	Positive	Negative	Negative
male	Maine Coon	Juvenile	Non-vaccinated	Multi-cat household	Negative	Positive	Positive	Negative	Negative
remale	British Longhair	Juvenile	Non-vaccinated	Single cat household	Positive	Positive	Negative	Negative	Negative
remale	Maine Coon	Juvenile	Vaccinated	Multi-cat household	Positive	Positive	Negative	Negative	Negative
male	Mix-breed cat	Juvenile	Non-vaccinated	Single cat household	Negative	Positive	Negative	Negative	Negative
remale	British Shorthair	Juvenile	Non-vaccinated	Multi-cat household	Positive	Positive	Positive	Positive	Positive
male	Mix-breed cat	Juvenile	Non-vaccinated	Multi-cat household	Positive	Negative	Negative	Negative	Negative
remale	British Shorthair	Juvenile	Non-vaccinated	Single cat household	Positive	Negative	Negative	Negative	Negative
male	British Shorthair	Juvenile	Non-vaccinated	Multi-cat household	Positive	Negative	Negative	Negative	Negative
male	British Shorthair	adult	Vaccinated	Single cat household	Positive	Negative	Negative	Negative	Negative
male	Napoleon Cat	Juvenile	Non-vaccinated	Multi-cat household	Positive	Positive	Negative	Negative	Negative
male	Ragdoll cat	Juvenile	Non-vaccinated	Multi-cat household	Negative	Positive	Negative	Positive	Negative
male	British Shorthair	Juvenile	Non-vaccinated	Multi-cat household	Negative	Negative	Positive	Negative	Negative
remale	British Shorthair	adult	Vaccinated	Single cat household	Negative	Negative	Negative	Negative	Negative
remale	British Shorthair	adult	Vaccinated	Multi-cat household	Negative	Negative	Positive	Positive	Negative
male	Mix-breed cat	adult	Non-vaccinated	Single cat household	Negative	Negative	Negative	Negative	Negative
remale	British Shorthair	Juvenile	Non-vaccinated	Multi-cat household	Negative	Positive	Negative	Negative	Negative
male	British Shorthair	Juvenile	Vaccinated	Multi-cat household	Negative	Positive	Positive	Negative	Negative
male	Munchkin	Juvenile	Vaccinated	Single cat household	Positive	Positive	Negative	Negative	Positive
male	British Shorthair	adult	Vaccinated	Multi-cat household	Positive	Positive	Negative	Negative	Negative
remale	Abyssinian cat	Juvenile	Vaccinated	Multi-cat household	Negative	Negative	Positive	Negative	Negative
remale	Munchkin	Juvenile	Vaccinated	Single cat household	Negative	Positive	Negative	Negative	Negative
male	Maine Coon	Juvenile	Vaccinated	Single cat household	Negative	Positive	Positive	Negative	Negative
remale	British Shorthair	Juvenile	Non-vaccinated	Multi-cat household	Positive	Negative	Negative	Negative	Negative
remale	Mix-breed cat	Juvenile	Non-vaccinated	Multi-cat household	Positive	Negative	Positive	Negative	Negative
remale	British Shorthair	Juvenile	Non-vaccinated	Single cat household	Negative	Negative	Negative	Negative	Negative
remale	British Shorthair	adult	Vaccinated	Single cat household	Negative	Negative	Negative	Negative	Negative
remale	Munchkin	Juvenile	Vaccinated	Multi-cat household	Positive	Positive	Negative	Negative	Negative
remale	Mix-breed cat	adult	Non-vaccinated	Single cat household	Negative	Negative	Negative	Negative	Negative
remale	Munchkin	adult	Vaccinated	Single cat household	Negative	Negative	Negative	Negative	Negative
male	British Shorthair	Juvenile	Non-vaccinated	Single cat household	Negative	Negative	Positive	Negative	Negative
male	Munchkin	adult	Vaccinated	Single cat household	Negative	Negative	Negative	Negative	Negative
male	British Shorthair	Juvenile	Vaccinated	Multi-cat household	Negative	Positive	Negative	Negative	Negative
male	Munchkin	Juvenile	Non-vaccinated	Multi-cat household	Negative	Negative	Positive	Negative	Negative
male	British Shorthair	Juvenile	Vaccinated	Single cat household	Negative	Positive	Negative	Positive	Negative
remale	British Shorthair	adult	Non-vaccinated	Single cat household	Negative	Negative	Negative	Negative	Negative
male	Abyssinian cat	Juvenile	Vaccinated	Single cat household	Positive	Negative	Negative	Negative	Negative
male	Abyssinian cat	Juvenile	Vaccinated	Single cat household	Negative	Positive	Negative	Negative	Negative
remale	British Shorthair	Juvenile	Non-vaccinated	Single cat household	Positive	Negative	Negative	Negative	Negative
remale	Devon Rex	Juvenile	Vaccinated	Multi-cat household	Negative	Positive	Negative	Negative	Negative
male	British Shorthair	Juvenile	Non-vaccinated	Single cat household	Negative	Negative	Negative	Negative	Positive
male	Mix-breed cat	Juvenile	Non-vaccinated	Multi-cat household	Negative	Positive	Negative	Negative	Negative
remale	Maine Coon	Juvenile	Non-vaccinated	Multi-cat household	Negative	Positive	Positive	Negative	Negative
male	British Shorthair	adult	Vaccinated	Single cat household	Negative	Negative	Positive	Negative	Negative
remale	Maine Coon	Juvenile	Non-vaccinated	Single cat household	Positive	Negative	Positive	Negative	Negative
male	British Shorthair	Juvenile	Non-vaccinated	Multi-cat household	Positive	Negative	Negative	Negative	Negative
male	Munchkin	Juvenile	Non-vaccinated	Multi-cat household	Negative	Negative	Negative	Negative	Positive
male	British Shorthair	Juvenile	Vaccinated	Multi-cat household	Positive	Negative	Negative	Negative	Negative
remale	Mix-breed cat	adult	Non-vaccinated	Single cat household	Negative	Positive	Negative	Negative	Negative
remale	Mix-breed cat	adult	Non-vaccinated	Multi-cat household	Negative	Negative	Negative	Negative	Negative
remale	Mix-breed cat	Juvenile	Non-vaccinated	Single cat household	Negative	Negative	Negative	Negative	Negative
remale	Ragdoll cat	Juvenile	Non-vaccinated	Multi-cat household	Negative	Positive	Negative	Positive	Negative
male	Mix-breed cat	Juvenile	Non-vaccinated	Multi-cat household	Positive	Positive	Negative	Negative	Negative
remale	Mix-breed cat	adult	Non-vaccinated	Multi-cat household	Negative	Negative	Negative	Negative	Negative
male	British Shorthair	Juvenile	Non-vaccinated	Multi-cat household	Negative	Negative	Positive	Negative	Negative
remale	Mix-breed cat	adult	Vaccinated	Single cat household	Negative	Negative	Positive	Negative	Negative
remale	Siberrian Forest Cat	Juvenile	Vaccinated	Multi-cat household	Negative	Negative	Negative	Negative	Negative
male	Ragdoll cat	Juvenile	Vaccinated	Single cat household	Negative	Negative	Positive	Negative	Negative
male	Mix-breed cat	adult	Vaccinated	Single cat household	Negative	Negative	Negative	Negative	Negative
remale	British Shorthair	Juvenile	Vaccinated	Multi-cat household	Negative	Negative	Positive	Negative	Negative
male	Ragdoll cat	adult	Vaccinated	Multi-cat household	Negative	Negative	Positive	Negative	Positive
male	Chinchilla Cat	Juvenile	Non-vaccinated	Multi-cat household	Negative	Negative	Positive	Negative	Positive
male	Devon Rex	Juvenile	Vaccinated	Multi-cat household	Negative	Positive	Negative	Negative	Negative
male	British Longhair	adult	Non-vaccinated	Single cat household	Negative	Negative	Negative	Negative	Negative
male	Munchkin	Juvenile	Vaccinated	Multi-cat household	Negative	Positive	Positive	Negative	Negative
male	British Shorthair	Juvenile	Vaccinated	Single cat household	Negative	Negative	Positive	Negative	Positive
male	Ragdoll cat	Juvenile	Vaccinated	Single cat household	Negative	Positive	Negative	Negative	Negative
male	British Shorthair	adult	Vaccinated	Multi-cat household	Negative	Negative	Positive	Negative	Negative
male	British Shorthair	Juvenile	Vaccinated	Single cat household	Negative	Negative	Positive	Negative	Negative
male	British Shorthair	adult	Non-vaccinated	Single cat household	Negative	Negative	Negative	Negative	Negative
remale	British Shorthair	Juvenile	Non-vaccinated	Single cat household	Negative	Negative	Negative	Negative	Negative
male	British Shorthair	adult	Vaccinated	Single cat household	Negative	Negative	Negative	Negative	Negative
remale	British Shorthair	Juvenile	Non-vaccinated	Multi-cat household	Positive	Negative	Positive	Negative	Negative
male	Mix-breed cat	Juvenile	Vaccinated	Multi-cat household	Negative	Positive	Positive	Negative	Negative
male	Persian Cat	adult	Vaccinated	Multi-cat household	Positive	Negative	Negative	Negative	Positive
male	British Shorthair	Juvenile	Non-vaccinated	Single cat household	Positive	Negative	Negative	Negative	Positive
remale	Ragdoll cat	Juvenile	Vaccinated	Multi-cat household	Positive	Negative	Negative	Negative	Negative
male	Ragdoll cat	Juvenile	Non-vaccinated	Single cat household	Negative	Negative	Positive	Negative	Negative
male	Mix-breed cat	adult	Vaccinated	Single cat household	Negative	Negative	Negative	Negative	Negative
male	Napoleon Cat	Juvenile	Non-vaccinated	Multi-cat household	Positive	Positive	Positive	Negative	Positive
remale	Abyssinian cat	adult	Vaccinated	Single cat household	Negative	Negative	Negative	Negative	Negative
male	Mix-breed cat	Juvenile	Vaccinated	Single cat household	Negative	Negative	Positive	Negative	Negative
male	British Shorthair	Juvenile	Non-vaccinated	Multi-cat household	Positive	Positive	Negative	Negative	Negative
male	Exotic shorthair	adult	Vaccinated	Multi-cat household	Positive	Negative	Negative	Negative	Negative
male	British Shorthair	Juvenile	Vaccinated	Single cat household	Positive	Positive	Negative	Negative	Negative
remale	British Shorthair	Juvenile	Non-vaccinated	Multi-cat household	Positive	Positive	Positive	Negative	Positive
remale	Mix-breed cat	Juvenile	Non-vaccinated	Multi-cat household	Negative	Negative	Positive	Negative	Negative
remale	British Shorthair	Juvenile	Non-vaccinated	Single cat household	Positive	Negative	Negative	Negative	Negative
remale	Munchkin	Juvenile	Vaccinated	Multi-cat household	Negative	Negative	Positive	Negative	Negative
remale	British Shorthair	adult	Vaccinated	Multi-cat household	Negative	Negative	Positive	Negative	Negative
remale	Ragdoll cat	Juvenile	Non-vaccinated	Single cat household	Negative	Positive	Positive	Negative	Positive
male	British Shorthair	Juvenile	Non-vaccinated	Multi-cat household	Positive	Negative	Positive	Negative	Negative
male	British Shorthair	Juvenile	Non-vaccinated	Multi-cat household	Negative	Positive	Positive	Negative	Negative
male	British Shorthair	adult	Non-vaccinated	Single cat household	Positive	Positive	Negative	Negative	Negative
male	Mix-breed cat	Juvenile	Vaccinated	Multi-cat household	Positive	Negative	Negative	Negative	Negative
male	Ragdoll cat	Juvenile	Vaccinated	Multi-cat household	Negative	Negative	Positive	Negative	Positive
male	Mix-breed cat	adult	Non-vaccinated	Multi-cat household	Negative	Negative	Negative	Negative	Negative
male	British Shorthair	Juvenile	Non-vaccinated	Multi-cat household	Positive	Negative	Positive	Negative	Negative
male	Sphynx Cat	adult	Vaccinated	Single cat household	Negative	Negative	Negative	Negative	Negative
remale	Mix-breed cat	adult	Vaccinated	Single cat household	Positive	Negative	Negative	Negative	Negative
male	Mix-breed cat	Juvenile	Vaccinated	Multi-cat household	Negative	Positive	Negative	Negative	Negative
remale	Mix-breed cat	Juvenile	Non-vaccinated	Single cat household	Negative	Negative	Negative	Negative	Negative
male	British Shorthair	Juvenile	Vaccinated	Single cat household	Negative	Positive	Negative	Negative	Positive
male	Mix-breed cat	adult	Vaccinated	Multi-cat household	Negative	Negative	Negative	Negative	Negative
remale	British Shorthair	Juvenile	Non-vaccinated	Multi-cat household	Negative	Positive	Positive	Negative	Negative
remale	Mix-breed cat	adult	Non-vaccinated	Multi-cat household	Negative	Positive	Positive	Negative	Negative
male	Maine Coon	Juvenile	Non-vaccinated	Multi-cat household	Negative	Positive	Positive	Negative	Negative
remale	British Longhair	Juvenile	Non-vaccinated	Single cat household	Positive	Positive	Positive	Negative	Negative
remale	Maine Coon	Juvenile	Vaccinated	Multi-cat household	Positive	Positive	Positive	Negative	Negative
male	Mix-breed cat	Juvenile	Non-vaccinated	Single cat household	Negative	Negative	Negative	Negative	Negative
remale	British Shorthair	Juvenile	Non-vaccinated	Multi-cat household	Positive	Positive	Positive	Positive	Positive
male	Mix-breed cat	Juvenile	Non-vaccinated	Multi-cat household	Positive	Positive	Negative	Negative	Negative
remale	British Shorthair	Juvenile	Non-vaccinated	Multi-cat household	Positive	Negative	Negative	Negative	Negative
male	British Shorthair	Juvenile	Non-vaccinated	Multi-cat household	Positive	Negative	Negative	Negative	Negative
male	British Shorthair	adult	Vaccinated	Single cat household	Positive	Negative	Negative	Negative	Negative
male	Napoleon Cat	Juvenile	Non-vaccinated	Single cat household	Positive	Positive	Positive	Negative	Negative
male	Ragdoll cat	Juvenile	Non-vaccinated	Multi-cat household	Negative	Positive	Negative	Positive	Negative
male	British Shorthair	Juvenile	Non-vaccinated	Single cat household	Negative	Negative	Positive	Negative	Negative
remale	Mix-breed cat	adult	Vaccinated	Multi-cat household	Negative	Negative	Negative	Negative	Positive
male	British Shorthair	adult	Vaccinated	Multi-cat household	Negative	Negative	Positive	Negative	Negative
male	Mix-breed cat	adult	Non-vaccinated	Multi-cat household	Positive	Positive	Negative	Negative	Negative
male	British Shorthair	Juvenile	Vaccinated	Single cat household	Positive	Positive	Positive	Negative	Negative
remale	British Shorthair	adult	Vaccinated	Multi-cat household	Negative	Negative	Positive	Negative	Negative
remale	Chinchilla Cat	Juvenile	Non-vaccinated	Multi-cat household	Negative	Positive	Negative	Negative	Negative
remale	British Shorthair	Juvenile	Vaccinated	Single cat household	Negative	Positive	Positive	Negative	Negative
male	Mix-breed cat	Juvenile	Non-vaccinated	Multi-cat household	Negative	Negative	Positive	Negative	Negative
male	Mix-breed cat	adult	Non-vaccinated	Single cat household	Negative	Negative	Positive	Negative	Negative
male	British Shorthair	Juvenile	Non-vaccinated	Multi-cat household	Negative	Negative	Negative	Negative	Negative
male	British Shorthair	Juvenile	Non-vaccinated	Single cat household	Positive	Negative	Positive	Negative	Negative
male	British Shorthair	Juvenile	Non-vaccinated	Multi-cat household	Positive	Negative	Positive	Negative	Positive
remale	Abyssinian cat	Juvenile	Non-vaccinated	Multi-cat household	Positive	Positive	Positive	Negative	Negative
remale	British Shorthair	adult	Vaccinated	Single cat household	Positive	Negative	Positive	Negative	Negative
remale	Chinchilla Cat	Juvenile	Non-vaccinated	Multi-cat household	Negative	Positive	Positive	Negative	Negative
male	British Shorthair	adult	Vaccinated	Single cat household	Negative	Negative	Positive	Negative	Negative
remale	Ragdoll cat	adult	Vaccinated	Multi-cat household	Negative	Negative	Positive	Negative	Negative
male	British Longhair	adult	Vaccinated	Single cat household	Negative	Negative	Negative	Negative	Negative
remale	Ragdoll cat	Juvenile	Vaccinated	Multi-cat household	Negative	Positive	Negative	Negative	Negative
remale	British Shorthair	Juvenile	Vaccinated	Multi-cat household	Negative	Positive	Positive	Negative	Negative
remale	British Shorthair	Juvenile	Non-vaccinated	Multi-cat household	Negative	Negative	Negative	Negative	Negative
male	American shorthair	Juvenile	Non-vaccinated	Multi-cat household	Positive	Negative	Negative	Positive	Negative
male	British Shorthair	Juvenile	Non-vaccinated	Single cat household	Negative	Positive	Negative	Negative	Negative
male	Munchkin	Juvenile	Vaccinated	Single cat household	Positive	Positive	Positive	Negative	Negative
male	Mix-breed cat	Juvenile	Vaccinated	Multi-cat household	Negative	Negative	Positive	Negative	Negative
remale	British Shorthair	Juvenile	Vaccinated	Single cat household	Negative	Negative	Positive	Negative	Positive
remale	British Shorthair	Juvenile	Non-vaccinated	Multi-cat household	Positive	Positive	Positive	Negative	Positive
male	Ragdoll cat	Juvenile	Non-vaccinated	Multi-cat household	Negative	Positive	Positive	Negative	Negative
male	Mix-breed cat	Juvenile	Vaccinated	Multi-cat household	Negative	Negative	Positive	Negative	Negative
remale	Scottish Fold	adult	Non-vaccinated	Single cat household	Negative	Negative	Negative	Negative	Negative
male	Sphynx Cat	Juvenile	Vaccinated	Single cat household	Negative	Positive	Negative	Positive	Negative
male	Ragdoll cat	Juvenile	Vaccinated	Single cat household	Positive	Negative	Negative	Negative	Negative
male	Munchkin	Juvenile	Vaccinated	Multi-cat household	Negative	Positive	Positive	Negative	Negative
remale	British Shorthair	Juvenile	Non-vaccinated	Single cat household	Positive	Positive	Negative	Negative	Negative
male	British Shorthair	Juvenile	Non-vaccinated	Multi-cat household	Positive	Negative	Negative	Negative	Negative
remale	British Shorthair	Juvenile	Vaccinated	Multi-cat household	Negative	Negative	Positive	Negative	Negative
remale	Ragdoll cat	Juvenile	Vaccinated	Multi-cat household	Positive	Positive	Positive	Negative	Positive
male	Chinchilla Cat	Juvenile	Vaccinated	Single cat household	Positive	Positive	Negative	Negative	Negative
male	Mix-breed cat	Juvenile	Vaccinated	Single cat household	Negative	Negative	Negative	Negative	Negative
remale	British Shorthair	adult	Vaccinated	Single cat household	Negative	Negative	Negative	Negative	Negative
male	British Shorthair	adult	Vaccinated	Multi-cat household	Negative	Negative	Negative	Negative	Negative
male	Mix-breed cat	adult	Non-vaccinated	Multi-cat household	Positive	Positive	Negative	Negative	Negative
male	British Shorthair	Juvenile	Vaccinated	Single cat household	Positive	Positive	Positive	Negative	Negative
remale	British Shorthair	adult	Vaccinated	Multi-cat household	Negative	Negative	Positive	Negative	Negative
remale	Chinchilla Cat	Juvenile	Non-vaccinated	Multi-cat household	Negative	Positive	Negative	Negative	Negative
remale	British Shorthair	Juvenile	Vaccinated	Single cat household	Negative	Positive	Negative	Negative	Negative
male	Mix-breed cat	Juvenile	Non-vaccinated	Multi-cat household	Negative	Negative	Positive	Negative	Negative
male	Mix-breed cat	adult	Non-vaccinated	Single cat household	Negative	Negative	Positive	Negative	Negative
male	British Shorthair	Juvenile	Non-vaccinated	Multi-cat household	Negative	Negative	Positive	Negative	Negative
male	British Shorthair	Juvenile	Non-vaccinated	Single cat household	Positive	Negative	Positive	Negative	Negative
male	British Shorthair	Juvenile	Non-vaccinated	Multi-cat household	Positive	Negative	Positive	Negative	Positive
remale	Abyssinian cat	Juvenile	Non-vaccinated	Multi-cat household	Positive	Positive	Positive	Negative	Negative
remale	British Shorthair	adult	Vaccinated	Single cat household	Positive	Negative	Positive	Negative	Negative
remale	Chinchilla Cat	Juvenile	Non-vaccinated	Single cat household	Negative	Positive	Positive	Negative	Negative
male	British Shorthair	adult	Vaccinated	Single cat household	Negative	Negative	Positive	Negative	Negative
remale	Ragdoll cat	adult	Vaccinated	Multi-cat household	Negative	Negative	Positive	Negative	Negative
male	British Longhair	adult	Vaccinated	Single cat household	Negative	Negative	Negative	Negative	Negative
remale	Ragdoll cat	Juvenile	Vaccinated	Multi-cat household	Negative	Positive	Negative	Negative	Negative
remale	British Shorthair	Juvenile	Vaccinated	Multi-cat household	Negative	Positive	Positive	Negative	Negative
remale	British Shorthair	Juvenile	Non-vaccinated	Multi-cat household	Negative	Negative	Negative	Negative	Negative
male	American shorthair	Juvenile	Non-vaccinated	Multi-cat household	Positive	Negative	Negative	Positive	Negative
male	British Shorthair	Juvenile	Non-vaccinated	Single cat household	Negative	Positive	Negative	Negative	Negative
male	Munchkin	Juvenile	Vaccinated	Single cat household	Positive	Positive	Positive	Negative	Negative
male	Mix-breed cat	Juvenile	Vaccinated	Single cat household	Negative	Negative	Negative	Negative	Negative
remale	British Shorthair	Juvenile	Vaccinated	Single cat household	Negative	Negative	Positive	Negative	Positive
remale	British Shorthair	Juvenile	Non-vaccinated	Multi-cat household	Positive	Positive	Positive	Negative	Positive
male	Ragdoll cat	Juvenile	Non-vaccinated	Multi-cat household	Negative	Positive	Positive	Negative	Negative
male	Mix-breed cat	Juvenile	Vaccinated	Multi-cat household	Negative	Negative	Positive	Negative	Negative
remale	Scottish Fold	adult	Non-vaccinated	Single cat household	Negative	Negative	Negative	Negative	Negative
male	Sphynx Cat	Juvenile	Vaccinated	Single cat household	Negative	Positive	Negative	Positive	Negative
male	Ragdoll cat	Juvenile	Vaccinated	Multi-cat household	Positive	Negative	Negative	Negative	Negative
male	Munchkin	Juvenile	Vaccinated	Multi-cat household	Negative	Positive	Positive	Negative	Negative
remale	British Shorthair	Juvenile	Non-vaccinated	Single cat household	Positive	Positive	Negative	Negative	Negative
male	British Shorthair	Juvenile	Non-vaccinated	Multi-cat household	Positive	Negative	Negative	Negative	Negative
remale	British Shorthair	Juvenile	Vaccinated	Multi-cat household	Negative	Negative	Positive	Negative	Negative
remale	Ragdoll cat	Juvenile	Vaccinated	Multi-cat household	Positive	Positive	Positive	Negative	Positive
male	Chinchilla Cat	Juvenile	Vaccinated	Single cat household	Positive	Positive	Positive	Negative	Negative
male	Mix-breed cat	Juvenile	Vaccinated	Multi-cat household	Negative	Negative	Negative	Negative	Negative
remale	British Shorthair	adult	Vaccinated	Single cat household	Negative	Negative	Negative	Negative	Negative
male	Devon Rex	Juvenile	Non-vaccinated	Multi-cat household	Positive	Negative	Positive	Positive	Negative
male	British Shorthair	Juvenile	Non-vaccinated	Single cat household	Positive	Positive	Positive	Negative	Negative
male	British Shorthair	Juvenile	Non-vaccinated	Single cat household	Negative	Negative	Negative	Negative	Negative
remale	Highland Cat	Juvenile	Vaccinated	Multi-cat household	Positive	Positive	Positive	Negative	Negative
male	British Shorthair	adult	Vaccinated	Multi-cat household	Negative	Negative	Positive	Negative	Negative
remale	Mix-breed cat	adult	Vaccinated	Multi-cat household	Negative	Negative	Negative	Negative	Negative
male	British Shorthair	Juvenile	Vaccinated	Single cat household	Positive	Negative	Negative	Negative	Negative
male	Scottish Fold	Juvenile	Vaccinated	Single cat household	Positive	Negative	Negative	Negative	Negative
remale	Highland Cat	Juvenile	Vaccinated	Multi-cat household	Positive	Negative	Positive	Negative	Negative
remale	Mix-breed cat	adult	Non-vaccinated	Multi-cat household	Negative	Positive	Negative	Negative	Negative
male	British Shorthair	Juvenile	Vaccinated	Single cat household	Positive	Negative	Negative	Negative	Negative
male	British Shorthair	Juvenile	Vaccinated	Multi-cat household	Negative	Negative	Positive	Negative	Negative
male	Ragdoll cat	Juvenile	Vaccinated	Multi-cat household	Negative	Positive	Positive	Negative	Positive
remale	British Shorthair	Juvenile	Vaccinated	Single cat household	Negative	Negative	Negative	Negative	Negative
male	British Shorthair	adult	Vaccinated	Multi-cat household	Positive	Positive	Negative	Negative	Negative
male	Siberrian Forest Cat	Juvenile	Vaccinated	Multi-cat household	Negative	Positive	Positive	Positive	Negative
male	British Longhair	Juvenile	Non-vaccinated	Single cat household	Negative	Negative	Positive	Negative	Negative
remale	Maine Coon	Juvenile	Non-vaccinated	Multi-cat household	Negative	Negative	Positive	Negative	Negative
male	British Longhair	Juvenile	Non-vaccinated	Single cat household	Positive	Negative	Positive	Negative	Negative
remale	American shorthair	adult	Non-vaccinated	Single cat household	Negative	Negative	Negative	Negative	Negative
male	Ragdoll cat	Juvenile	Non-vaccinated	Single cat household	Negative	Negative	Positive	Positive	Negative
male	British Shorthair	Juvenile	Non-vaccinated	Multi-cat household	Negative	Negative	Positive	Negative	Negative
male	Ragdoll cat	Juvenile	Vaccinated	Single cat household	Positive	Negative	Positive	Negative	Negative
remale	British Shorthair	Juvenile	Vaccinated	Multi-cat household	Negative	Negative	Positive	Negative	Negative
male	British Shorthair	Juvenile	Vaccinated	Multi-cat household	Negative	Negative	Negative	Negative	Negative
male	British Shorthair	Juvenile	Non-vaccinated	Single cat household	Positive	Negative	Positive	Negative	Negative
remale	British Shorthair	adult	Vaccinated	Single cat household	Negative	Negative	Negative	Negative	Negative
remale	British Shorthair	adult	Vaccinated	Multi-cat household	Negative	Negative	Positive	Positive	Negative
male	Mix-breed cat	adult	Non-vaccinated	Single cat household	Negative	Negative	Negative	Negative	Negative
remale	British Shorthair	Juvenile	Non-vaccinated	Multi-cat household	Negative	Positive	Negative	Negative	Negative
male	British Shorthair	Juvenile	Vaccinated	Multi-cat household	Negative	Positive	Positive	Negative	Negative
male	Munchkin	Juvenile	Vaccinated	Single cat household	Positive	Negative	Negative	Negative	Positive
male	British Shorthair	adult	Vaccinated	Multi-cat household	Positive	Positive	Negative	Negative	Negative
remale	Abyssinian cat	Juvenile	Vaccinated	Multi-cat household	Negative	Positive	Positive	Negative	Negative
remale	Munchkin	Juvenile	Vaccinated	Single cat household	Negative	Positive	Negative	Negative	Negative
male	Maine Coon	Juvenile	Vaccinated	Single cat household	Negative	Positive	Positive	Negative	Negative
remale	British Shorthair	Juvenile	Non-vaccinated	Multi-cat household	Positive	Negative	Negative	Negative	Negative
remale	Mix-breed cat	Juvenile	Non-vaccinated	Multi-cat household	Positive	Negative	Positive	Negative	Negative
remale	British Shorthair	Juvenile	Non-vaccinated	Single cat household	Negative	Negative	Positive	Negative	Negative
remale	British Shorthair	adult	Vaccinated	Single cat household	Negative	Negative	Negative	Negative	Negative
remale	Munchkin	Juvenile	Vaccinated	Multi-cat household	Positive	Positive	Negative	Negative	Negative
remale	Mix-breed cat	adult	Non-vaccinated	Single cat household	Negative	Negative	Negative	Negative	Negative
remale	Munchkin	adult	Vaccinated	Single cat household	Negative	Negative	Negative	Negative	Negative
male	British Shorthair	Juvenile	Non-vaccinated	Single cat household	Negative	Negative	Negative	Negative	Negative
male	Munchkin	adult	Vaccinated	Single cat household	Negative	Negative	Negative	Negative	Negative
male	British Shorthair	Juvenile	Vaccinated	Multi-cat household	Negative	Positive	Negative	Negative	Negative
male	Munchkin	Juvenile	Non-vaccinated	Multi-cat household	Negative	Negative	Positive	Negative	Negative
male	British Shorthair	Juvenile	Vaccinated	Single cat household	Negative	Positive	Negative	Positive	Negative
remale	British Shorthair	adult	Non-vaccinated	Single cat household	Negative	Negative	Negative	Negative	Negative
male	Abyssinian cat	Juvenile	Vaccinated	Single cat household	Positive	Negative	Negative	Negative	Negative
male	Abyssinian cat	Juvenile	Vaccinated	Single cat household	Negative	Positive	Negative	Negative	Negative
remale	British Shorthair	Juvenile	Non-vaccinated	Single cat household	Positive	Negative	Negative	Negative	Negative
remale	Devon Rex	Juvenile	Vaccinated	Single cat household	Negative	Positive	Negative	Negative	Negative
male	British Shorthair	Juvenile	Non-vaccinated	Single cat household	Negative	Positive	Negative	Negative	Positive
male	Mix-breed cat	Juvenile	Non-vaccinated	Multi-cat household	Negative	Positive	Negative	Negative	Negative
remale	Maine Coon	Juvenile	Non-vaccinated	Single cat household	Negative	Positive	Positive	Negative	Negative
male	British Shorthair	adult	Vaccinated	Multi-cat household	Negative	Negative	Positive	Negative	Negative
remale	Maine Coon	Juvenile	Non-vaccinated	Single cat household	Positive	Negative	Positive	Negative	Negative
male	British Shorthair	Juvenile	Non-vaccinated	Multi-cat household	Positive	Negative	Negative	Negative	Negative
male	Munchkin	Juvenile	Non-vaccinated	Multi-cat household	Negative	Negative	Negative	Negative	Positive
male	British Shorthair	Juvenile	Vaccinated	Multi-cat household	Positive	Negative	Negative	Negative	Negative
remale	Devon Rex	Juvenile	Vaccinated	Multi-cat household	Positive	Negative	Positive	Negative	Negative
remale	Devon Rex	adult	Vaccinated	Multi-cat household	Negative	Negative	Positive	Negative	Negative
male	Mix-breed cat	Juvenile	Non-vaccinated	Single cat household	Negative	Negative	Negative	Negative	Positive
remale	British Shorthair	Juvenile	Vaccinated	Multi-cat household	Negative	Positive	Negative	Negative	Negative
remale	Mix-breed cat	Juvenile	Non-vaccinated	Multi-cat household	Negative	Negative	Negative	Negative	Negative
male	British Shorthair	Juvenile	Vaccinated	Multi-cat household	Positive	Positive	Negative	Negative	Positive
remale	Munchkin	Juvenile	Vaccinated	Multi-cat household	Negative	Positive	Positive	Negative	Positive
male	Exotic shorthair	adult	Vaccinated	Multi-cat household	Negative	Negative	Positive	Negative	Negative
remale	American shorthair	Juvenile	Vaccinated	Multi-cat household	Positive	Negative	Negative	Negative	Negative
male	American shorthair	adult	Non-vaccinated	Single cat household	Negative	Negative	Negative	Negative	Negative
remale	Mix-breed cat	adult	Non-vaccinated	Single cat household	Negative	Negative	Negative	Negative	Negative
male	British Shorthair	Juvenile	Vaccinated	Multi-cat household	Positive	Negative	Positive	Negative	Negative
remale	Munchkin	adult	Vaccinated	Single cat household	Negative	Negative	Negative	Negative	Negative
male	Exotic shorthair	adult	Vaccinated	Single cat household	Negative	Negative	Negative	Negative	Negative
remale	American shorthair	adult	Vaccinated	Single cat household	Negative	Negative	Negative	Negative	Negative
male	British Shorthair	Juvenile	Non-vaccinated	Single cat household	Negative	Negative	Negative	Negative	Negative
remale	Munchkin	adult	Vaccinated	Multi-cat household	Negative	Negative	Positive	Negative	Negative
male	Munchkin	adult	Vaccinated	Single cat household	Negative	Negative	Negative	Negative	Negative
remale	British Shorthair	Juvenile	Vaccinated	Multi-cat household	Negative	Negative	Negative	Negative	Negative
male	British Shorthair	Juvenile	Vaccinated	Multi-cat household	Negative	Positive	Negative	Negative	Negative
male	British Shorthair	Juvenile	Vaccinated	Single cat household	Negative	Negative	Negative	Negative	Negative						22
male	British Shorthair	adult	Vaccinated	Multi-cat household	Negative	Positive	Positive	Negative	Negative
male	Munchkin	adult	Vaccinated	Single cat household	Negative	Negative	Negative	Negative	Negative
male	Munchkin	Juvenile	Non-vaccinated	Single cat household	Negative	Negative	Positive	Negative	Negative
male	Mix-breed cat	adult	Non-vaccinated	Multi-cat household	Negative	Positive	Negative	Negative	Negative
male	British Shorthair	Juvenile	Vaccinated	Single cat household	Negative	Positive	Negative	Positive	Negative
male	Maine Coon	adult	Vaccinated	Single cat household	Negative	Negative	Negative	Negative	Negative
male	Mix-breed cat	adult	Vaccinated	Single cat household	Negative	Negative	Negative	Negative	Negative
remale	British Shorthair	adult	Non-vaccinated	Single cat household	Negative	Negative	Negative	Negative	Negative
male	Ragdoll cat	Juvenile	Vaccinated	Multi-cat household	Positive	Negative	Negative	Negative	Positive
male	Mix-breed cat	Juvenile	Vaccinated	Single cat household	Positive	Positive	Positive	Negative	Positive
male	Abyssinian cat	Juvenile	Vaccinated	Single cat household	Positive	Negative	Positive	Negative	Negative
remale	Ragdoll cat	Juvenile	Non-vaccinated	Multi-cat household	Negative	Negative	Negative	Negative	Positive
male	British Shorthair	Juvenile	Vaccinated	Multi-cat household	Negative	Negative	Negative	Negative	Negative
male	Abyssinian cat	Juvenile	Vaccinated	Single cat household	Negative	Positive	Negative	Negative	Negative
male	Munchkin	Juvenile	Vaccinated	Single cat household	Positive	Positive	Negative	Negative	Positive
male	British Shorthair	adult	Vaccinated	Multi-cat household	Positive	Negative	Negative	Negative	Negative
remale	Abyssinian cat	Juvenile	Vaccinated	Multi-cat household	Negative	Negative	Positive	Negative	Negative
remale	Munchkin	Juvenile	Vaccinated	Single cat household	Negative	Positive	Negative	Negative	Negative
male	Maine Coon	Juvenile	Vaccinated	Single cat household	Negative	Positive	Positive	Negative	Negative
remale	British Shorthair	Juvenile	Non-vaccinated	Multi-cat household	Positive	Negative	Negative	Negative	Negative
remale	Mix-breed cat	Juvenile	Non-vaccinated	Multi-cat household	Positive	Negative	Positive	Negative	Negative
remale	British Shorthair	Juvenile	Non-vaccinated	Single cat household	Negative	Negative	Positive	Negative	Negative
remale	British Shorthair	adult	Vaccinated	Single cat household	Negative	Negative	Negative	Negative	Negative
remale	Munchkin	Juvenile	Vaccinated	Multi-cat household	Positive	Positive	Negative	Negative	Negative
remale	Mix-breed cat	adult	Non-vaccinated	Single cat household	Negative	Negative	Negative	Negative	Negative
remale	Munchkin	adult	Vaccinated	Single cat household	Negative	Negative	Negative	Negative	Negative
male	British Shorthair	Juvenile	Non-vaccinated	Single cat household	Negative	Negative	Negative	Negative	Negative
male	Munchkin	adult	Vaccinated	Single cat household	Negative	Negative	Negative	Negative	Negative
male	British Shorthair	Juvenile	Vaccinated	Multi-cat household	Negative	Positive	Negative	Negative	Negative
male	Munchkin	Juvenile	Non-vaccinated	Multi-cat household	Negative	Negative	Positive	Negative	Negative
male	British Shorthair	Juvenile	Vaccinated	Single cat household	Negative	Positive	Negative	Positive	Negative
remale	British Shorthair	adult	Non-vaccinated	Single cat household	Negative	Positive	Negative	Negative	Negative
male	Abyssinian cat	Juvenile	Vaccinated	Single cat household	Positive	Negative	Negative	Negative	Negative
male	Abyssinian cat	Juvenile	Vaccinated	Single cat household	Negative	Positive	Negative	Negative	Negative
remale	British Shorthair	Juvenile	Non-vaccinated	Single cat household	Positive	Negative	Negative	Negative	Negative
remale	Devon Rex	Juvenile	Vaccinated	Multi-cat household	Negative	Positive	Negative	Negative	Negative
male	British Shorthair	Juvenile	Non-vaccinated	Single cat household	Negative	Positive	Negative	Negative	Positive
male	Mix-breed cat	Juvenile	Non-vaccinated	Multi-cat household	Negative	Positive	Negative	Negative	Negative
remale	Maine Coon	Juvenile	Non-vaccinated	Multi-cat household	Negative	Positive	Positive	Negative	Negative
male	British Shorthair	adult	Vaccinated	Multi-cat household	Negative	Negative	Positive	Negative	Negative
remale	Maine Coon	Juvenile	Non-vaccinated	Single cat household	Positive	Negative	Positive	Negative	Negative
male	British Shorthair	Juvenile	Non-vaccinated	Multi-cat household	Positive	Negative	Negative	Negative	Negative
male	Munchkin	Juvenile	Non-vaccinated	Single cat household	Negative	Negative	Negative	Negative	Positive
male	British Shorthair	Juvenile	Vaccinated	Multi-cat household	Positive	Negative	Negative	Negative	Negative
remale	Mix-breed cat	adult	Non-vaccinated	Single cat household	Negative	Positive	Negative	Negative	Negative
remale	Mix-breed cat	adult	Non-vaccinated	Single cat household	Negative	Negative	Negative	Negative	Negative
remale	Mix-breed cat	Juvenile	Non-vaccinated	Single cat household	Negative	Negative	Negative	Negative	Negative
remale	Ragdoll cat	Juvenile	Non-vaccinated	Multi-cat household	Negative	Positive	Negative	Positive	Negative
male	Mix-breed cat	Juvenile	Non-vaccinated	Multi-cat household	Positive	Positive	Negative	Negative	Negative
remale	Mix-breed cat	adult	Non-vaccinated	Multi-cat household	Negative	Negative	Positive	Negative	Negative
male	British Shorthair	Juvenile	Non-vaccinated	Multi-cat household	Negative	Negative	Positive	Negative	Negative
male	British Shorthair	Juvenile	Vaccinated	Multi-cat household	Negative	Positive	Negative	Negative	Negative
remale	British Shorthair	Juvenile	Non-vaccinated	Multi-cat household	Negative	Negative	Positive	Negative	Negative
male	British Shorthair	Juvenile	Non-vaccinated	Multi-cat household	Negative	Negative	Positive	Negative	Negative
male	Mix-breed cat	Juvenile	Non-vaccinated	Multi-cat household	Negative	Positive	Negative	Negative	Negative
male	British Shorthair	adult	Non-vaccinated	Multi-cat household	Negative	Negative	Negative	Negative	Negative
male	Mix-breed cat	adult	Non-vaccinated	Multi-cat household	Negative	Positive	Negative	Negative	Negative
remale	Mix-breed cat	adult	Non-vaccinated	Single cat household	Negative	Negative	Negative	Negative	Negative
male	Mix-breed cat	Juvenile	Non-vaccinated	Multi-cat household	Negative	Positive	Negative	Negative	Negative
male	Mix-breed cat	Juvenile	Non-vaccinated	Single cat household	Negative	Negative	Negative	Negative	Negative
remale	Mix-breed cat	Juvenile	Non-vaccinated	Single cat household	Negative	Positive	Negative	Negative	Negative
remale	Mix-breed cat	adult	Non-vaccinated	Multi-cat household	Negative	Negative	Negative	Negative	Negative
remale	Mix-breed cat	Juvenile	Non-vaccinated	Single cat household	Negative	Negative	Negative	Negative	Negative
remale	Ragdoll cat	Juvenile	Non-vaccinated	Multi-cat household	Negative	Positive	Negative	Positive	Negative
male	Mix-breed cat	Juvenile	Non-vaccinated	Multi-cat household	Positive	Positive	Negative	Negative	Negative
remale	Mix-breed cat	adult	Non-vaccinated	Single cat household	Negative	Negative	Positive	Negative	Negative
male	British Shorthair	Juvenile	Non-vaccinated	Multi-cat household	Negative	Negative	Positive	Negative	Negative
male	Ragdoll cat	Juvenile	Vaccinated	Single cat household	Negative	Negative	Positive	Negative	Negative
male	Mix-breed cat	adult	Vaccinated	Single cat household	Negative	Negative	Negative	Negative	Negative
remale	British Shorthair	Juvenile	Vaccinated	Multi-cat household	Negative	Negative	Positive	Negative	Negative
male	Ragdoll cat	adult	Vaccinated	Multi-cat household	Negative	Negative	Positive	Negative	Positive
male	Chinchilla Cat	Juvenile	Non-vaccinated	Multi-cat household	Negative	Negative	Positive	Negative	Negative
male	Devon Rex	Juvenile	Vaccinated	Multi-cat household	Negative	Positive	Negative	Negative	Positive
male	British Longhair	adult	Non-vaccinated	Single cat household	Negative	Negative	Negative	Negative	Negative
male	British Shorthair	adult	Vaccinated	Multi-cat household	Negative	Negative	Positive	Negative	Negative
male	British Shorthair	Juvenile	Vaccinated	Single cat household	Negative	Negative	Positive	Negative	Negative
male	British Shorthair	adult	Non-vaccinated	Single cat household	Negative	Negative	Negative	Negative	Negative
remale	British Shorthair	Juvenile	Non-vaccinated	Single cat household	Negative	Negative	Negative	Negative	Negative
male	Mix-breed cat	Juvenile	Vaccinated	Single cat household	Negative	Positive	Positive	Negative	Negative
male	British Shorthair	adult	Vaccinated	Single cat household	Negative	Negative	Negative	Negative	Negative
remale	British Shorthair	Juvenile	Non-vaccinated	Multi-cat household	Positive	Negative	Positive	Negative	Negative
male	Mix-breed cat	Juvenile	Vaccinated	Multi-cat household	Negative	Positive	Positive	Negative	Negative
male	Persian Cat	adult	Vaccinated	Multi-cat household	Positive	Negative	Negative	Negative	Positive
male	British Shorthair	Juvenile	Non-vaccinated	Single cat household	Positive	Negative	Negative	Negative	Negative
remale	Ragdoll cat	Juvenile	Vaccinated	Multi-cat household	Positive	Negative	Negative	Negative	Negative
male	Ragdoll cat	Juvenile	Non-vaccinated	Single cat household	Negative	Negative	Positive	Negative	Negative
male	Mix-breed cat	adult	Vaccinated	Multi-cat household	Negative	Negative	Negative	Negative	Negative
male	Napoleon Cat	Juvenile	Non-vaccinated	Multi-cat household	Positive	Positive	Positive	Negative	Positive
remale	Abyssinian cat	adult	Vaccinated	Single cat household	Negative	Positive	Negative	Negative	Negative
male	Mix-breed cat	Juvenile	Vaccinated	Single cat household	Negative	Positive	Positive	Negative	Negative
male	British Shorthair	Juvenile	Non-vaccinated	Multi-cat household	Positive	Negative	Negative	Negative	Negative
male	Exotic shorthair	adult	Vaccinated	Multi-cat household	Positive	Positive	Negative	Negative	Negative
male	British Shorthair	Juvenile	Vaccinated	Single cat household	Positive	Positive	Negative	Negative	Negative
remale	British Shorthair	Juvenile	Non-vaccinated	Multi-cat household	Positive	Negative	Positive	Negative	Positive
remale	Mix-breed cat	Juvenile	Non-vaccinated	Multi-cat household	Negative	Negative	Positive	Negative	Negative
remale	British Shorthair	Juvenile	Non-vaccinated	Single cat household	Positive	Negative	Negative	Negative	Negative
remale	Munchkin	Juvenile	Vaccinated	Single cat household	Negative	Negative	Negative	Negative	Negative
remale	British Shorthair	adult	Vaccinated	Multi-cat household	Negative	Negative	Negative	Negative	Negative
remale	Ragdoll cat	Juvenile	Non-vaccinated	Single cat household	Negative	Negative	Positive	Negative	Positive
male	British Shorthair	Juvenile	Non-vaccinated	Single cat household	Positive	Negative	Positive	Negative	Negative
male	British Shorthair	Juvenile	Non-vaccinated	Multi-cat household	Negative	Positive	Positive	Negative	Negative
male	British Shorthair	adult	Non-vaccinated	Multi-cat household	Positive	Positive	Negative	Negative	Negative
male	Mix-breed cat	Juvenile	Vaccinated	Multi-cat household	Positive	Negative	Negative	Negative	Negative
male	Ragdoll cat	Juvenile	Vaccinated	Multi-cat household	Negative	Negative	Positive	Negative	Positive
male	Mix-breed cat	adult	Non-vaccinated	Multi-cat household	Negative	Negative	Negative	Negative	Negative
male	British Shorthair	Juvenile	Non-vaccinated	Multi-cat household	Positive	Negative	Positive	Negative	Negative
male	Sphynx Cat	adult	Vaccinated	Single cat household	Negative	Negative	Negative	Negative	Negative
remale	Mix-breed cat	adult	Vaccinated	Single cat household	Positive	Negative	Negative	Negative	Negative
male	Mix-breed cat	Juvenile	Vaccinated	Multi-cat household	Negative	Positive	Negative	Negative	Negative
remale	Mix-breed cat	Juvenile	Non-vaccinated	Single cat household	Negative	Negative	Negative	Negative	Negative
male	British Shorthair	Juvenile	Vaccinated	Single cat household	Negative	Positive	Negative	Negative	Negative
male	Mix-breed cat	adult	Vaccinated	Multi-cat household	Negative	Negative	Negative	Negative	Negative
remale	British Shorthair	Juvenile	Non-vaccinated	Multi-cat household	Negative	Positive	Positive	Negative	Negative
remale	Mix-breed cat	adult	Non-vaccinated	Multi-cat household	Negative	Positive	Positive	Negative	Negative
male	Maine Coon	Juvenile	Non-vaccinated	Multi-cat household	Negative	Positive	Positive	Negative	Negative
remale	British Longhair	Juvenile	Non-vaccinated	Single cat household	Positive	Positive	Positive	Negative	Negative
male	Exotic shorthair	adult	Vaccinated	Single cat household	Negative	Negative	Negative	Negative	Negative
remale	American shorthair	adult	Vaccinated	Single cat household	Negative	Negative	Negative	Negative	Negative
male	British Shorthair	Juvenile	Non-vaccinated	Single cat household	Negative	Negative	Negative	Negative	Negative
remale	Munchkin	adult	Vaccinated	Multi-cat household	Negative	Negative	Positive	Negative	Negative
male	Munchkin	adult	Vaccinated	Single cat household	Negative	Negative	Negative	Negative	Negative
remale	British Shorthair	Juvenile	Vaccinated	Multi-cat household	Negative	Negative	Negative	Negative	Negative
male	British Shorthair	Juvenile	Vaccinated	Multi-cat household	Negative	Negative	Negative	Negative	Negative
male	British Shorthair	Juvenile	Vaccinated	Single cat household	Negative	Positive	Negative	Negative	Negative
male	British Shorthair	adult	Vaccinated	Multi-cat household	Negative	Positive	Positive	Negative	Negative
male	Munchkin	adult	Vaccinated	Single cat household	Negative	Negative	Negative	Negative	Negative
male	Munchkin	Juvenile	Non-vaccinated	Multi-cat household	Negative	Negative	Positive	Negative	Negative
male	Mix-breed cat	adult	Non-vaccinated	Multi-cat household	Negative	Positive	Negative	Negative	Negative
male	British Shorthair	Juvenile	Vaccinated	Single cat household	Negative	Positive	Negative	Positive	Negative
male	Maine Coon	adult	Vaccinated	Single cat household	Negative	Negative	Negative	Negative	Negative
male	Mix-breed cat	adult	Vaccinated	Single cat household	Negative	Negative	Negative	Negative	Negative
remale	British Shorthair	adult	Non-vaccinated	Single cat household	Negative	Positive	Negative	Negative	Negative
male	Ragdoll cat	Juvenile	Vaccinated	Single cat household	Positive	Negative	Negative	Negative	Positive
male	Mix-breed cat	Juvenile	Vaccinated	Multi-cat household	Positive	Positive	Positive	Negative	Positive
male	Abyssinian cat	Juvenile	Vaccinated	Single cat household	Positive	Negative	Negative	Negative	Negative
remale	Ragdoll cat	Juvenile	Non-vaccinated	Single cat household	Negative	Negative	Negative	Negative	Positive
male	British Shorthair	Juvenile	Vaccinated	Multi-cat household	Negative	Negative	Negative	Negative	Negative
male	Abyssinian cat	Juvenile	Vaccinated	Single cat household	Negative	Positive	Negative	Negative	Negative
male	American shorthair	Juvenile	Vaccinated	Multi-cat household	Negative	Negative	Negative	Positive	Negative
remale	British Shorthair	adult	Vaccinated	Single cat household	Negative	Negative	Negative	Negative	Negative
remale	British Shorthair	Juvenile	Non-vaccinated	Single cat household	Positive	Negative	Negative	Negative	Negative
remale	Devon Rex	Juvenile	Vaccinated	Multi-cat household	Negative	Positive	Negative	Negative	Negative
male	British Shorthair	Juvenile	Non-vaccinated	Single cat household	Negative	Positive	Negative	Negative	Positive
male	British Shorthair	adult	Vaccinated	Single cat household	Negative	Negative	Negative	Negative	Negative
male	Mix-breed cat	Juvenile	Non-vaccinated	Multi-cat household	Negative	Positive	Negative	Negative	Negative
remale	British Longhair	adult	Vaccinated	Multi-cat household	Negative	Negative	Positive	Negative	Negative
remale	Maine Coon	Juvenile	Non-vaccinated	Multi-cat household	Negative	Positive	Positive	Negative	Negative
remale	Maine Coon	Juvenile	Non-vaccinated	Multi-cat household	Negative	Positive	Negative	Negative	Negative
male	British Shorthair	adult	Vaccinated	Multi-cat household	Negative	Negative	Positive	Negative	Negative
male	British Shorthair	Juvenile	Vaccinated	Single cat household	Positive	Negative	Negative	Negative	Negative
male	Scottish Fold	Juvenile	Vaccinated	Single cat household	Positive	Negative	Negative	Negative	Negative
remale	Highland Cat	Juvenile	Vaccinated	Multi-cat household	Positive	Negative	Negative	Negative	Negative
remale	Mix-breed cat	adult	Non-vaccinated	Multi-cat household	Negative	Positive	Negative	Negative	Negative
male	British Shorthair	Juvenile	Vaccinated	Single cat household	Positive	Negative	Negative	Negative	Negative
male	British Shorthair	Juvenile	Vaccinated	Multi-cat household	Negative	Negative	Positive	Negative	Negative
male	Ragdoll cat	Juvenile	Vaccinated	Multi-cat household	Negative	Positive	Positive	Negative	Positive
remale	British Shorthair	Juvenile	Vaccinated	Single cat household	Negative	Negative	Negative	Negative	Negative
male	British Shorthair	adult	Vaccinated	Multi-cat household	Positive	Positive	Negative	Negative	Negative
male	Siberrian Forest Cat	Juvenile	Vaccinated	Single cat household	Negative	Positive	Positive	Positive	Negative
male	British Longhair	Juvenile	Non-vaccinated	Single cat household	Negative	Negative	Positive	Negative	Negative
remale	Maine Coon	Juvenile	Non-vaccinated	Multi-cat household	Negative	Negative	Positive	Negative	Negative
male	British Longhair	Juvenile	Non-vaccinated	Single cat household	Positive	Negative	Positive	Negative	Negative
remale	American shorthair	adult	Non-vaccinated	Single cat household	Negative	Negative	Negative	Negative	Negative
male	Ragdoll cat	Juvenile	Non-vaccinated	Multi-cat household	Negative	Negative	Positive	Positive	Negative
male	British Shorthair	Juvenile	Non-vaccinated	Multi-cat household	Negative	Negative	Positive	Negative	Negative
male	Ragdoll cat	Juvenile	Vaccinated	Single cat household	Positive	Negative	Positive	Negative	Negative
remale	British Shorthair	Juvenile	Vaccinated	Multi-cat household	Negative	Negative	Positive	Negative	Negative
male	British Shorthair	Juvenile	Vaccinated	Multi-cat household	Negative	Negative	Negative	Negative	Negative
male	British Shorthair	Juvenile	Non-vaccinated	Single cat household	Positive	Negative	Positive	Negative	Negative
remale	British Shorthair	adult	Vaccinated	Single cat household	Negative	Negative	Negative	Negative	Negative
remale	British Shorthair	adult	Vaccinated	Multi-cat household	Negative	Negative	Positive	Positive	Negative
male	Mix-breed cat	adult	Non-vaccinated	Single cat household	Negative	Negative	Negative	Negative	Negative
remale	British Shorthair	Juvenile	Non-vaccinated	Multi-cat household	Negative	Positive	Negative	Negative	Negative
male	British Shorthair	Juvenile	Vaccinated	Multi-cat household	Negative	Positive	Positive	Negative	Negative
male	Munchkin	Juvenile	Vaccinated	Single cat household	Positive	Positive	Negative	Negative	Positive
male	British Shorthair	adult	Vaccinated	Multi-cat household	Positive	Positive	Negative	Negative	Negative
remale	Abyssinian cat	Juvenile	Vaccinated	Multi-cat household	Negative	Negative	Positive	Negative	Negative
remale	Munchkin	Juvenile	Vaccinated	Single cat household	Negative	Positive	Negative	Negative	Negative
male	Maine Coon	Juvenile	Vaccinated	Single cat household	Negative	Positive	Positive	Negative	Negative
remale	British Shorthair	Juvenile	Non-vaccinated	Multi-cat household	Positive	Negative	Negative	Negative	Negative
remale	Mix-breed cat	Juvenile	Non-vaccinated	Multi-cat household	Positive	Negative	Positive	Negative	Negative
remale	British Shorthair	Juvenile	Non-vaccinated	Single cat household	Negative	Negative	Positive	Negative	Negative
remale	British Shorthair	adult	Vaccinated	Single cat household	Negative	Negative	Negative	Negative	Negative
remale	Munchkin	Juvenile	Vaccinated	Multi-cat household	Positive	Positive	Negative	Negative	Negative
remale	Mix-breed cat	adult	Non-vaccinated	Single cat household	Negative	Negative	Negative	Negative	Negative
remale	Munchkin	adult	Vaccinated	Single cat household	Negative	Negative	Negative	Negative	Negative
male	British Shorthair	Juvenile	Non-vaccinated	Single cat household	Negative	Negative	Negative	Negative	Negative
male	Munchkin	adult	Vaccinated	Single cat household	Negative	Negative	Negative	Negative	Negative
male	British Shorthair	Juvenile	Vaccinated	Multi-cat household	Negative	Positive	Negative	Negative	Negative
male	Munchkin	Juvenile	Non-vaccinated	Multi-cat household	Negative	Negative	Negative	Negative	Negative
male	British Shorthair	Juvenile	Vaccinated	Single cat household	Negative	Positive	Negative	Positive	Negative
remale	British Shorthair	adult	Non-vaccinated	Single cat household	Negative	Negative	Negative	Negative	Negative
male	Abyssinian cat	Juvenile	Vaccinated	Single cat household	Positive	Negative	Negative	Negative	Negative
male	Abyssinian cat	Juvenile	Vaccinated	Single cat household	Negative	Positive	Negative	Negative	Negative
remale	British Shorthair	Juvenile	Non-vaccinated	Single cat household	Positive	Negative	Negative	Negative	Negative
remale	Devon Rex	Juvenile	Vaccinated	Multi-cat household	Negative	Positive	Negative	Negative	Negative
male	British Shorthair	Juvenile	Non-vaccinated	Single cat household	Negative	Positive	Negative	Negative	Positive
male	Mix-breed cat	Juvenile	Non-vaccinated	Multi-cat household	Negative	Positive	Negative	Negative	Negative
remale	Maine Coon	Juvenile	Non-vaccinated	Single cat household	Negative	Positive	Positive	Negative	Negative
male	British Shorthair	adult	Vaccinated	Multi-cat household	Negative	Negative	Positive	Negative	Negative
remale	Maine Coon	Juvenile	Non-vaccinated	Single cat household	Positive	Negative	Positive	Negative	Negative
male	British Shorthair	Juvenile	Non-vaccinated	Multi-cat household	Positive	Negative	Negative	Negative	Negative
male	Munchkin	Juvenile	Non-vaccinated	Multi-cat household	Negative	Negative	Negative	Negative	Positive
male	British Shorthair	Juvenile	Vaccinated	Multi-cat household	Positive	Negative	Negative	Negative	Negative
remale	Devon Rex	Juvenile	Vaccinated	Multi-cat household	Positive	Negative	Positive	Negative	Negative
remale	Munchkin	adult	Vaccinated	Multi-cat household	Negative	Negative	Positive	Negative	Negative
male	Munchkin	adult	Vaccinated	Single cat household	Negative	Negative	Negative	Negative	Negative
remale	British Shorthair	Juvenile	Vaccinated	Single cat household	Negative	Positive	Negative	Negative	Negative
male	British Shorthair	Juvenile	Vaccinated	Multi-cat household	Negative	Positive	Negative	Negative	Negative
male	British Shorthair	Juvenile	Vaccinated	Single cat household	Negative	Positive	Negative	Negative	Negative
male	British Shorthair	adult	Vaccinated	Multi-cat household	Negative	Positive	Positive	Negative	Negative
male	Munchkin	adult	Vaccinated	Single cat household	Negative	Negative	Negative	Negative	Negative
male	Munchkin	Juvenile	Non-vaccinated	Multi-cat household	Negative	Negative	Positive	Negative	Negative
male	Mix-breed cat	adult	Non-vaccinated	Multi-cat household	Negative	Positive	Negative	Negative	Negative
male	British Shorthair	Juvenile	Vaccinated	Single cat household	Negative	Positive	Negative	Positive	Negative
male	Ragdoll cat	Juvenile	Vaccinated	Multi-cat household	Positive	Negative	Negative	Negative	Positive
male	Mix-breed cat	Juvenile	Vaccinated	Multi-cat household	Positive	Positive	Positive	Negative	Positive
male	Abyssinian cat	Juvenile	Vaccinated	Single cat household	Positive	Negative	Negative	Negative	Negative
remale	Ragdoll cat	Juvenile	Non-vaccinated	Multi-cat household	Negative	Negative	Negative	Negative	Positive
male	British Shorthair	Juvenile	Vaccinated	Single cat household	Negative	Negative	Negative	Negative	Negative
male	Abyssinian cat	Juvenile	Vaccinated	Single cat household	Negative	Positive	Negative	Negative	Negative
male	American shorthair	Juvenile	Vaccinated	Multi-cat household	Negative	Negative	Negative	Positive	Negative
male	British Shorthair	adult	Vaccinated	Single cat household	Negative	Negative	Negative	Negative	Negative
male	Mix-breed cat	Juvenile	Non-vaccinated	Single cat household	Negative	Positive	Negative	Negative	Negative
remale	British Longhair	adult	Vaccinated	Multi-cat household	Negative	Positive	Positive	Negative	Negative
remale	Maine Coon	Juvenile	Non-vaccinated	Multi-cat household	Negative	Positive	Positive	Negative	Negative
remale	Maine Coon	Juvenile	Non-vaccinated	Multi-cat household	Negative	Positive	Negative	Negative	Negative
male	British Shorthair	adult	Vaccinated	Multi-cat household	Negative	Negative	Positive	Negative	Negative
remale	British Shorthair	Juvenile	Vaccinated	Single cat household	Negative	Negative	Positive	Negative	Negative
male	Mix-breed cat	Juvenile	Non-vaccinated	Multi-cat household	Negative	Positive	Negative	Negative	Negative
remale	Maine Coon	Juvenile	Non-vaccinated	Multi-cat household	Positive	Negative	Positive	Negative	Negative
remale	Maine Coon	Juvenile	Non-vaccinated	Multi-cat household	Positive	Negative	Positive	Negative	Negative
male	Maine Coon	Juvenile	Vaccinated	Single cat household	Positive	Negative	Negative	Negative	Negative
remale	Maine Coon	Juvenile	Non-vaccinated	Multi-cat household	Negative	Negative	Negative	Negative	Positive
remale	American Shorthair	Juvenile	Non-vaccinated	Multi-cat household	Negative	Positive	Positive	Negative	Negative
male	British Shorthair	Juvenile	Non-vaccinated	Single cat household	Negative	Negative	Positive	Negative	Negative
remale	Mix-breed cat	Juvenile	Non-vaccinated	Multi-cat household	Positive	Negative	Negative	Negative	Negative
male	British Shorthair	Juvenile	Non-vaccinated	Multi-cat household	Positive	Negative	Negative	Negative	Negative
male	British Shorthair	Juvenile	Non-vaccinated	Single cat household	Negative	Positive	Negative	Negative	Negative
male	Munchkin	Juvenile	Non-vaccinated	Multi-cat household	Negative	Negative	Negative	Negative	Positive
remale	British Shorthair	Juvenile	Non-vaccinated	Single cat household	Positive	Negative	Negative	Negative	Positive
remale	Ragdoll cat	Juvenile	Non-vaccinated	Multi-cat household	Positive	Positive	Negative	Negative	Negative
remale	Devon Rex	Juvenile	Vaccinated	Multi-cat household	Positive	Negative	Positive	Negative	Negative
male	Devon Rex	adult	Vaccinated	Multi-cat household	Negative	Negative	Positive	Negative	Negative
remale	Devon Rex	Juvenile	Non-vaccinated	Multi-cat household	Negative	Negative	Negative	Negative	Negative
remale	Devon Rex	adult	Vaccinated	Multi-cat household	Negative	Positive	Positive	Negative	Negative
remale	American Shorthair	Juvenile	Non-vaccinated	Single cat household	Positive	Negative	Negative	Negative	Positive
remale	Mix-breed cat	Juvenile	Non-vaccinated	Single cat household	Positive	Positive	Negative	Negative	Negative
male	Mix-breed cat	Juvenile	Non-vaccinated	Single cat household	Negative	Negative	Negative	Negative	Positive
remale	Siamese cat	Juvenile	Non-vaccinated	Multi-cat household	Positive	Negative	Negative	Negative	Negative
remale	British Shorthair	Juvenile	Vaccinated	Multi-cat household	Negative	Positive	Negative	Negative	Negative
remale	Maine Coon	Juvenile	Non-vaccinated	Multi-cat household	Negative	Negative	Negative	Negative	Positive
remale	American Shorthair	Juvenile	Non-vaccinated	Single cat household	Negative	Positive	Positive	Negative	Negative
male	British Shorthair	Juvenile	Non-vaccinated	Single cat household	Negative	Negative	Positive	Negative	Negative
remale	Mix-breed cat	Juvenile	Non-vaccinated	Multi-cat household	Positive	Negative	Negative	Negative	Negative
male	British Shorthair	Juvenile	Non-vaccinated	Multi-cat household	Positive	Negative	Negative	Negative	Negative
male	British Shorthair	Juvenile	Non-vaccinated	Single cat household	Negative	Positive	Negative	Negative	Negative
male	Munchkin	Juvenile	Non-vaccinated	Multi-cat household	Negative	Negative	Negative	Negative	Positive
male	Ragdoll cat	Juvenile	Non-vaccinated	Multi-cat household	Negative	Positive	Negative	Negative	Negative
male	British Shorthair	Juvenile	Vaccinated	Multi-cat household	Positive	Negative	Negative	Negative	Negative
remale	British Shorthair	Juvenile	Non-vaccinated	Single cat household	Positive	Negative	Negative	Negative	Negative
remale	Ragdoll cat	Juvenile	Non-vaccinated	Multi-cat household	Positive	Positive	Negative	Negative	Negative
remale	Devon Rex	Juvenile	Vaccinated	Multi-cat household	Positive	Negative	Positive	Negative	Negative
male	Devon Rex	adult	Vaccinated	Multi-cat household	Negative	Negative	Positive	Negative	Negative
remale	Devon Rex	Juvenile	Non-vaccinated	Multi-cat household	Negative	Negative	Positive	Negative	Negative
remale	Devon Rex	adult	Vaccinated	Multi-cat household	Negative	Negative	Positive	Negative	Negative
remale	American Shorthair	Juvenile	Non-vaccinated	Single cat household	Positive	Negative	Negative	Negative	Negative
remale	Mix-breed cat	Juvenile	Non-vaccinated	Single cat household	Positive	Positive	Negative	Negative	Negative
male	Mix-breed cat	Juvenile	Non-vaccinated	Single cat household	Negative	Negative	Negative	Negative	Positive
remale	Siamese cat	Juvenile	Non-vaccinated	Multi-cat household	Positive	Negative	Negative	Negative	Negative
remale	British Shorthair	Juvenile	Vaccinated	Multi-cat household	Negative	Positive	Negative	Negative	Negative
male	British Shorthair	Juvenile	Vaccinated	Multi-cat household	Positive	Positive	Negative	Negative	Positive
remale	Munchkin	adult	Vaccinated	Multi-cat household	Negative	Negative	Negative	Negative	Negative
male	Exotic shorthair	Juvenile	Vaccinated	Single cat household	Negative	Negative	Negative	Negative	Negative
remale	Munchkin	Juvenile	Vaccinated	Single cat household	Negative	Positive	Positive	Negative	Positive
male	Exotic shorthair	adult	Vaccinated	Multi-cat household	Negative	Negative	Positive	Negative	Negative
remale	American shorthair	Juvenile	Vaccinated	Multi-cat household	Positive	Negative	Negative	Negative	Negative
male	American shorthair	adult	Non-vaccinated	Single cat household	Negative	Negative	Negative	Negative	Negative
male	British Shorthair	Juvenile	Non-vaccinated	Multi-cat household	Positive	Positive	Positive	Negative	Negative
remale	Munchkin	adult	Vaccinated	Multi-cat household	Positive	Negative	Negative	Negative	Negative
remale	British Shorthair	adult	Non-vaccinated	Single cat household	Negative	Negative	Negative	Negative	Negative
male	Munchkin	Juvenile	Vaccinated	Multi-cat household	Negative	Negative	Positive	Negative	Negative
remale	British Shorthair	Juvenile	Vaccinated	Multi-cat household	Positive	Negative	Positive	Negative	Negative
male	British Shorthair	Juvenile	Vaccinated	Single cat household	Negative	Positive	Negative	Negative	Negative
male	British Shorthair	Juvenile	Vaccinated	Multi-cat household	Negative	Positive	Positive	Negative	Negative
male	British Shorthair	adult	Vaccinated	Multi-cat household	Negative	Positive	Positive	Negative	Negative
male	Munchkin	adult	Vaccinated	Single cat household	Positive	Negative	Positive	Negative	Positive
male	Munchkin	Juvenile	Non-vaccinated	Multi-cat household	Negative	Negative	Positive	Negative	Negative
male	Mix-breed cat	adult	Non-vaccinated	Single cat household	Positive	Negative	Negative	Negative	Positive
male	British Shorthair	Juvenile	Vaccinated	Single cat household	Positive	Negative	Negative	Negative	Positive
male	Maine Coon	adult	Vaccinated	Multi-cat household	Negative	Negative	Positive	Negative	Negative
male	Mix-breed cat	Juvenile	Vaccinated	Single cat household	Negative	Positive	Positive	Negative	Negative
remale	British Shorthair	Juvenile	Non-vaccinated	Multi-cat household	Negative	Negative	Positive	Negative	Negative
male	Ragdoll cat	Juvenile	Vaccinated	Multi-cat household	Negative	Negative	Negative	Positive	Negative
male	Mix-breed cat	Juvenile	Vaccinated	Multi-cat household	Positive	Positive	Negative	Negative	Negative
male	Abyssinian cat	Juvenile	Vaccinated	Single cat household	Negative	Positive	Positive	Negative	Negative
remale	Ragdoll cat	Juvenile	Non-vaccinated	Multi-cat household	Negative	Positive	Positive	Negative	Negative
male	British Shorthair	Juvenile	Vaccinated	Multi-cat household	Negative	Negative	Negative	Negative	Negative
male	Abyssinian cat	Juvenile	Vaccinated	Single cat household	Positive	Negative	Positive	Negative	Negative
male	American shorthair	adult	Vaccinated	Single cat household	Negative	Negative	Negative	Negative	Negative
male	British Shorthair	adult	Vaccinated	Multi-cat household	Negative	Positive	Positive	Negative	Negative
male	Munchkin	adult	Vaccinated	Single cat household	Negative	Negative	Negative	Negative	Negative
male	Munchkin	Juvenile	Non-vaccinated	Multi-cat household	Negative	Negative	Positive	Negative	Negative
male	Mix-breed cat	adult	Non-vaccinated	Single cat household	Negative	Negative	Negative	Negative	Negative
male	British Shorthair	Juvenile	Vaccinated	Single cat household	Negative	Positive	Negative	Positive	Negative
male	Maine Coon	adult	Vaccinated	Single cat household	Negative	Negative	Negative	Negative	Negative
male	Mix-breed cat	adult	Vaccinated	Single cat household	Negative	Negative	Negative	Negative	Negative
remale	British Shorthair	adult	Non-vaccinated	Single cat household	Negative	Negative	Negative	Negative	Positive
male	Ragdoll cat	Juvenile	Vaccinated	Multi-cat household	Positive	Negative	Negative	Negative	Positive
male	Mix-breed cat	Juvenile	Vaccinated	Single cat household	Positive	Positive	Positive	Negative	Positive
male	Abyssinian cat	Juvenile	Vaccinated	Single cat household	Positive	Negative	Negative	Negative	Negative
remale	Ragdoll cat	Juvenile	Non-vaccinated	Multi-cat household	Negative	Negative	Negative	Negative	Positive
male	British Shorthair	Juvenile	Vaccinated	Multi-cat household	Negative	Negative	Negative	Negative	Negative
male	Abyssinian cat	Juvenile	Vaccinated	Single cat household	Negative	Positive	Negative	Negative	Negative
male	Munchkin	Juvenile	Vaccinated	Single cat household	Positive	Negative	Negative	Negative	Positive
male	British Shorthair	adult	Vaccinated	Multi-cat household	Positive	Negative	Negative	Negative	Negative
remale	Abyssinian cat	Juvenile	Vaccinated	Multi-cat household	Negative	Negative	Positive	Negative	Negative
remale	Munchkin	Juvenile	Vaccinated	Single cat household	Negative	Positive	Negative	Negative	Negative
male	Maine Coon	Juvenile	Vaccinated	Single cat household	Negative	Positive	Positive	Negative	Negative
remale	British Shorthair	Juvenile	Non-vaccinated	Multi-cat household	Positive	Negative	Negative	Negative	Negative
male	Mix-breed cat	Juvenile	Non-vaccinated	Multi-cat household	Positive	Positive	Negative	Negative	Negative
remale	Mix-breed cat	adult	Non-vaccinated	Single cat household	Negative	Negative	Positive	Negative	Negative
male	British Shorthair	Juvenile	Non-vaccinated	Multi-cat household	Negative	Negative	Positive	Negative	Negative
male	British Shorthair	Juvenile	Vaccinated	Single cat household	Negative	Positive	Negative	Negative	Negative
remale	British Shorthair	Juvenile	Non-vaccinated	Multi-cat household	Negative	Negative	Positive	Negative	Negative
male	British Shorthair	Juvenile	Non-vaccinated	Multi-cat household	Negative	Negative	Positive	Negative	Negative
male	Mix-breed cat	Juvenile	Non-vaccinated	Multi-cat household	Negative	Positive	Negative	Negative	Negative
male	British Shorthair	adult	Non-vaccinated	Single cat household	Negative	Negative	Negative	Negative	Negative
male	Mix-breed cat	adult	Non-vaccinated	Multi-cat household	Negative	Positive	Negative	Negative	Negative
remale	Mix-breed cat	adult	Non-vaccinated	Single cat household	Negative	Negative	Negative	Negative	Negative
male	British Shorthair	Juvenile	Non-vaccinated	Multi-cat household	Positive	Negative	Negative	Negative	Negative
male	British Shorthair	Juvenile	Non-vaccinated	Single cat household	Negative	Positive	Negative	Negative	Negative
male	Munchkin	Juvenile	Non-vaccinated	Multi-cat household	Negative	Negative	Negative	Negative	Negative
male	Ragdoll cat	Juvenile	Non-vaccinated	Multi-cat household	Negative	Positive	Negative	Negative	Negative
male	British Shorthair	Juvenile	Vaccinated	Multi-cat household	Positive	Negative	Negative	Negative	Negative
remale	British Shorthair	Juvenile	Non-vaccinated	Single cat household	Positive	Positive	Negative	Negative	Negative
remale	Ragdoll cat	Juvenile	Non-vaccinated	Multi-cat household	Positive	Positive	Negative	Negative	Negative
remale	Devon Rex	Juvenile	Vaccinated	Single cat household	Positive	Negative	Negative	Negative	Negative
male	Devon Rex	adult	Vaccinated	Multi-cat household	Negative	Negative	Positive	Negative	Negative
remale	Devon Rex	Juvenile	Non-vaccinated	Multi-cat household	Negative	Negative	Positive	Negative	Negative
remale	Devon Rex	adult	Vaccinated	Multi-cat household	Negative	Negative	Positive	Negative	Negative
remale	American Shorthair	Juvenile	Non-vaccinated	Single cat household	Positive	Negative	Negative	Negative	Positive
remale	Mix-breed cat	Juvenile	Non-vaccinated	Single cat household	Positive	Positive	Negative	Negative	Negative
male	Mix-breed cat	Juvenile	Non-vaccinated	Single cat household	Negative	Negative	Negative	Negative	Positive
remale	Siamese cat	Juvenile	Non-vaccinated	Multi-cat household	Positive	Negative	Negative	Negative	Negative
remale	British Shorthair	Juvenile	Vaccinated	Multi-cat household	Negative	Positive	Negative	Negative	Negative
male	British Shorthair	adult	Vaccinated	Multi-cat household	Negative	Positive	Negative	Negative	Negative
male	British Shorthair	Juvenile	Vaccinated	Single cat household	Negative	Negative	Positive	Negative	Negative
male	British Shorthair	adult	Non-vaccinated	Single cat household	Negative	Negative	Negative	Negative	Negative
remale	British Shorthair	Juvenile	Non-vaccinated	Single cat household	Negative	Negative	Negative	Negative	Negative
male	British Shorthair	adult	Vaccinated	Single cat household	Negative	Negative	Negative	Negative	Negative
remale	British Shorthair	Juvenile	Non-vaccinated	Multi-cat household	Positive	Negative	Positive	Negative	Positive
male	Mix-breed cat	Juvenile	Vaccinated	Multi-cat household	Negative	Positive	Positive	Negative	Negative
male	Persian Cat	adult	Vaccinated	Multi-cat household	Positive	Negative	Negative	Negative	Positive
male	British Shorthair	Juvenile	Non-vaccinated	Single cat household	Positive	Negative	Negative	Negative	Positive
remale	Ragdoll cat	Juvenile	Vaccinated	Multi-cat household	Positive	Negative	Negative	Negative	Negative
male	Ragdoll cat	Juvenile	Non-vaccinated	Single cat household	Negative	Negative	Positive	Negative	Negative
male	Mix-breed cat	adult	Vaccinated	Single cat household	Negative	Negative	Negative	Negative	Negative
male	Napoleon Cat	Juvenile	Non-vaccinated	Multi-cat household	Positive	Positive	Positive	Negative	Positive
remale	Abyssinian cat	adult	Vaccinated	Single cat household	Negative	Negative	Negative	Negative	Negative
male	Mix-breed cat	Juvenile	Vaccinated	Single cat household	Negative	Positive	Positive	Negative	Negative
male	British Shorthair	Juvenile	Non-vaccinated	Multi-cat household	Positive	Positive	Negative	Negative	Negative
male	Exotic shorthair	adult	Vaccinated	Multi-cat household	Positive	Negative	Negative	Negative	Negative
male	British Shorthair	Juvenile	Vaccinated	Single cat household	Positive	Positive	Negative	Negative	Negative
remale	British Shorthair	Juvenile	Non-vaccinated	Multi-cat household	Positive	Negative	Positive	Negative	Positive
remale	Mix-breed cat	Juvenile	Non-vaccinated	Single cat household	Negative	Negative	Positive	Negative	Negative
remale	British Shorthair	Juvenile	Non-vaccinated	Single cat household	Positive	Negative	Negative	Negative	Negative
remale	Munchkin	Juvenile	Vaccinated	Multi-cat household	Negative	Negative	Positive	Negative	Negative
remale	British Shorthair	adult	Vaccinated	Multi-cat household	Negative	Negative	Negative	Negative	Negative
remale	Ragdoll cat	Juvenile	Non-vaccinated	Single cat household	Negative	Positive	Positive	Negative	Positive
male	British Shorthair	Juvenile	Non-vaccinated	Multi-cat household	Positive	Negative	Positive	Negative	Negative
male	British Shorthair	Juvenile	Non-vaccinated	Multi-cat household	Negative	Positive	Positive	Negative	Negative
male	British Shorthair	adult	Non-vaccinated	Multi-cat household	Positive	Positive	Negative	Negative	Negative
male	Mix-breed cat	Juvenile	Vaccinated	Multi-cat household	Positive	Negative	Negative	Negative	Negative
male	Mix-breed cat	Juvenile	Non-vaccinated	Multi-cat household	Negative	Positive	Negative	Negative	Negative
male	British Shorthair	adult	Non-vaccinated	Single cat household	Negative	Negative	Negative	Negative	Negative
male	Mix-breed cat	adult	Non-vaccinated	Single cat household	Negative	Positive	Negative	Negative	Negative
remale	Mix-breed cat	adult	Non-vaccinated	Single cat household	Negative	Negative	Negative	Negative	Negative
male	British Shorthair	Juvenile	Non-vaccinated	Multi-cat household	Positive	Negative	Negative	Negative	Negative
male	British Shorthair	Juvenile	Non-vaccinated	Single cat household	Negative	Positive	Negative	Negative	Negative
male	Munchkin	Juvenile	Non-vaccinated	Multi-cat household	Negative	Negative	Negative	Negative	Negative
male	Ragdoll cat	Juvenile	Non-vaccinated	Multi-cat household	Negative	Positive	Negative	Negative	Negative
male	British Shorthair	Juvenile	Vaccinated	Multi-cat household	Positive	Negative	Negative	Negative	Negative
remale	British Shorthair	Juvenile	Non-vaccinated	Single cat household	Positive	Negative	Negative	Negative	Negative
remale	Ragdoll cat	Juvenile	Non-vaccinated	Multi-cat household	Positive	Positive	Negative	Negative	Negative
remale	Devon Rex	Juvenile	Vaccinated	Multi-cat household	Positive	Negative	Positive	Negative	Negative
male	Devon Rex	adult	Vaccinated	Multi-cat household	Negative	Negative	Positive	Negative	Negative
remale	Devon Rex	Juvenile	Non-vaccinated	Single cat household	Negative	Negative	Positive	Negative	Negative
remale	Devon Rex	adult	Vaccinated	Multi-cat household	Negative	Negative	Positive	Negative	Negative
remale	American Shorthair	Juvenile	Non-vaccinated	Single cat household	Positive	Negative	Negative	Negative	Positive
remale	Mix-breed cat	Juvenile	Non-vaccinated	Multi-cat household	Positive	Positive	Negative	Negative	Positive
male	Mix-breed cat	Juvenile	Non-vaccinated	Single cat household	Negative	Negative	Negative	Negative	Positive
remale	Siamese cat	Juvenile	Non-vaccinated	Single cat household	Positive	Positive	Negative	Negative	Negative
remale	British Shorthair	Juvenile	Vaccinated	Multi-cat household	Negative	Positive	Negative	Negative	Negative
male	British Shorthair	adult	Vaccinated	Multi-cat household	Negative	Positive	Negative	Negative	Negative
male	British Shorthair	Juvenile	Vaccinated	Single cat household	Negative	Negative	Positive	Negative	Negative
male	British Shorthair	adult	Non-vaccinated	Single cat household	Negative	Negative	Negative	Negative	Negative
remale	British Shorthair	Juvenile	Non-vaccinated	Single cat household	Negative	Negative	Negative	Negative	Negative
male	British Shorthair	adult	Vaccinated	Single cat household	Negative	Negative	Negative	Negative	Negative
remale	British Shorthair	Juvenile	Non-vaccinated	Multi-cat household	Positive	Negative	Positive	Negative	Negative
remale	Munchkin	adult	Vaccinated	Single cat household	Negative	Negative	Negative	Negative	Negative
male	Exotic shorthair	adult	Vaccinated	Single cat household	Negative	Negative	Negative	Negative	Negative
remale	American shorthair	adult	Vaccinated	Single cat household	Negative	Negative	Negative	Negative	Negative
male	British Shorthair	Juvenile	Non-vaccinated	Single cat household	Negative	Negative	Negative	Negative	Negative
remale	Munchkin	adult	Vaccinated	Multi-cat household	Negative	Positive	Positive	Negative	Negative
male	Munchkin	adult	Vaccinated	Single cat household	Negative	Negative	Negative	Negative	Negative
remale	British Shorthair	Juvenile	Vaccinated	Multi-cat household	Negative	Negative	Negative	Negative	Negative
male	British Shorthair	Juvenile	Vaccinated	Single cat household	Negative	Positive	Negative	Negative	Negative
male	British Shorthair	Juvenile	Vaccinated	Single cat household	Negative	Negative	Negative	Negative	Negative
male	British Shorthair	adult	Vaccinated	Multi-cat household	Negative	Positive	Positive	Negative	Negative
male	Munchkin	adult	Vaccinated	Single cat household	Negative	Negative	Negative	Negative	Negative
male	Munchkin	Juvenile	Non-vaccinated	Multi-cat household	Negative	Negative	Positive	Negative	Negative
male	Mix-breed cat	adult	Non-vaccinated	Multi-cat household	Negative	Positive	Negative	Negative	Negative
male	British Shorthair	Juvenile	Vaccinated	Single cat household	Negative	Positive	Negative	Positive	Negative
male	Maine Coon	adult	Vaccinated	Single cat household	Negative	Negative	Negative	Negative	Negative
male	Mix-breed cat	adult	Vaccinated	Single cat household	Negative	Negative	Negative	Negative	Negative
remale	British Shorthair	adult	Non-vaccinated	Single cat household	Negative	Negative	Negative	Negative	Negative
male	Ragdoll cat	Juvenile	Vaccinated	Multi-cat household	Positive	Negative	Negative	Negative	Positive
male	Mix-breed cat	Juvenile	Vaccinated	Multi-cat household	Positive	Positive	Positive	Negative	Positive
male	Abyssinian cat	Juvenile	Vaccinated	Single cat household	Positive	Negative	Negative	Negative	Negative
remale	Ragdoll cat	Juvenile	Non-vaccinated	Multi-cat household	Negative	Positive	Negative	Negative	Positive
male	British Shorthair	Juvenile	Vaccinated	Multi-cat household	Negative	Negative	Negative	Negative	Negative
male	Maine Coon	adult	Vaccinated	Multi-cat household	Negative	Negative	Positive	Negative	Negative
male	Mix-breed cat	Juvenile	Vaccinated	Single cat household	Negative	Positive	Positive	Negative	Negative
remale	British Shorthair	Juvenile	Non-vaccinated	Multi-cat household	Negative	Negative	Positive	Negative	Negative
male	Ragdoll cat	Juvenile	Vaccinated	Multi-cat household	Negative	Positive	Negative	Positive	Negative
male	Mix-breed cat	Juvenile	Vaccinated	Single cat household	Positive	Positive	Negative	Negative	Negative
male	Abyssinian cat	Juvenile	Vaccinated	Single cat household	Negative	Positive	Positive	Negative	Negative
remale	Ragdoll cat	Juvenile	Non-vaccinated	Single cat household	Negative	Negative	Negative	Negative	Negative
male	British Shorthair	Juvenile	Vaccinated	Single cat household	Negative	Negative	Negative	Negative	Negative
male	Abyssinian cat	Juvenile	Vaccinated	Single cat household	Positive	Negative	Negative	Negative	Negative
male	American shorthair	adult	Vaccinated	Single cat household	Negative	Negative	Negative	Negative	Negative
remale	British Shorthair	adult	Vaccinated	Multi-cat household	Negative	Positive	Negative	Negative	Negative
remale	British Shorthair	Juvenile	Non-vaccinated	Single cat household	Negative	Negative	Negative	Negative	Positive
remale	Devon Rex	adult	Vaccinated	Single cat household	Negative	Negative	Negative	Negative	Negative
male	British Shorthair	Juvenile	Non-vaccinated	Single cat household	Positive	Negative	Negative	Positive	Negative
male	British Shorthair	Juvenile	Vaccinated	Multi-cat household	Negative	Positive	Positive	Negative	Positive
male	Mix-breed cat	adult	Non-vaccinated	Multi-cat household	Positive	Negative	Negative	Negative	Negative
male	British Shorthair	Juvenile	Vaccinated	Single cat household	Positive	Positive	Negative	Negative	Positive
remale	Munchkin	adult	Vaccinated	Single cat household	Negative	Negative	Negative	Negative	Negative
male	Munchkin	adult	Non-vaccinated	Multi-cat household	Negative	Negative	Positive	Positive	Negative
remale	British Shorthair	Juvenile	Vaccinated	Multi-cat household	Negative	Positive	Positive	Positive	Negative
male	British Shorthair	Juvenile	Vaccinated	Single cat household	Negative	Negative	Negative	Negative	Negative
male	British Shorthair	Juvenile	Vaccinated	Multi-cat household	Negative	Positive	Negative	Negative	Negative
male	British Shorthair	adult	Vaccinated	Single cat household	Negative	Negative	Negative	Negative	Negative
male	Maine Coon	adult	Vaccinated	Single cat household	Negative	Negative	Negative	Negative	Negative
male	Mix-breed cat	adult	Vaccinated	Single cat household	Negative	Negative	Positive	Negative	Positive
remale	British Shorthair	Juvenile	Vaccinated	Multi-cat household	Positive	Negative	Positive	Negative	Positive
remale	Munchkin	adult	Vaccinated	Single cat household	Positive	Positive	Negative	Negative	Negative
male	Munchkin	adult	Vaccinated	Multi-cat household	Positive	Positive	Negative	Negative	Negative
remale	British Shorthair	Juvenile	Non-vaccinated	Single cat household	Positive	Negative	Negative	Negative	Positive
male	British Shorthair	Juvenile	Vaccinated	Multi-cat household	Negative	Positive	Negative	Negative	Negative
male	British Shorthair	adult	Non-vaccinated	Single cat household	Negative	Negative	Negative	Negative	Negative
male	British Shorthair	adult	Vaccinated	Single cat household	Negative	Negative	Negative	Negative	Negative
remale	American shorthair	adult	Vaccinated	Single cat household	Negative	Positive	Negative	Negative	Negative
remale	Ragdoll cat	Juvenile	Vaccinated	Multi-cat household	Negative	Positive	Negative	Negative	Negative
male	Ragdoll cat	adult	Vaccinated	Single cat household	Negative	Negative	Negative	Negative	Negative
male	British Shorthair	Juvenile	Vaccinated	Multi-cat household	Negative	Positive	Negative	Negative	Negative
remale	British Shorthair	Juvenile	Vaccinated	Single cat household	Positive	Negative	Negative	Negative	Negative
remale	Ragdoll cat	Juvenile	Non-vaccinated	Multi-cat household	Positive	Negative	Positive	Negative	Negative
male	Mix-breed cat	Juvenile	Non-vaccinated	Single cat household	Negative	Positive	Negative	Negative	Negative
remale	Mix-breed cat	adult	Vaccinated	Single cat household	Negative	Negative	Negative	Negative	Negative
male	British Shorthair	Juvenile	Vaccinated	Multi-cat household	Negative	Positive	Negative	Negative	Negative
remale	Mix-breed cat	adult	Vaccinated	Single cat household	Negative	Positive	Negative	Negative	Negative
remale	Mix-breed cat	adult	Vaccinated	Single cat household	Negative	Negative	Negative	Negative	Negative
male	Maine Coon	Juvenile	Vaccinated	Single cat household	Negative	Negative	Negative	Negative	Negative
male	American shorthair	adult	Vaccinated	Single cat household	Negative	Negative	Negative	Negative	Negative
male	British Shorthair	Juvenile	Vaccinated	Multi-cat household	Negative	Negative	Positive	Negative	Negative
remale	Ragdoll cat	adult	Vaccinated	Single cat household	Negative	Negative	Negative	Negative	Negative
male	Ragdoll cat	Juvenile	Non-vaccinated	Single cat household	Positive	Positive	Negative	Negative	Negative
remale	Mix-breed cat	Juvenile	Vaccinated	Single cat household	Positive	Positive	Negative	Positive	Positive
remale	Mix-breed cat	Juvenile	Vaccinated	Multi-cat household	Positive	Positive	Negative	Positive	Negative
male	Ragdoll cat	adult	Vaccinated	Single cat household	Negative	Negative	Negative	Negative	Negative
remale	British Shorthair	adult	Vaccinated	Multi-cat household	Negative	Negative	Positive	Positive	Negative
remale	Abyssinian cat	adult	Vaccinated	Single cat household	Negative	Negative	Negative	Negative	Negative
male	Mix-breed cat	Juvenile	Vaccinated	Single cat household	Negative	Positive	Positive	Negative	Negative
male	British Shorthair	Juvenile	Non-vaccinated	Multi-cat household	Positive	Negative	Negative	Negative	Negative
male	Exotic shorthair	adult	Vaccinated	Multi-cat household	Positive	Positive	Negative	Negative	Negative
male	British Shorthair	Juvenile	Vaccinated	Single cat household	Positive	Positive	Negative	Negative	Negative
remale	British Shorthair	Juvenile	Non-vaccinated	Multi-cat household	Positive	Negative	Positive	Negative	Positive
remale	Mix-breed cat	Juvenile	Non-vaccinated	Multi-cat household	Negative	Negative	Positive	Negative	Negative
remale	British Shorthair	Juvenile	Non-vaccinated	Single cat household	Positive	Negative	Negative	Negative	Negative
remale	Munchkin	Juvenile	Vaccinated	Multi-cat household	Negative	Negative	Positive	Negative	Negative
remale	British Shorthair	adult	Vaccinated	Multi-cat household	Negative	Positive	Positive	Negative	Negative
remale	Ragdoll cat	Juvenile	Non-vaccinated	Single cat household	Negative	Negative	Positive	Negative	Positive
male	British Shorthair	Juvenile	Non-vaccinated	Multi-cat household	Positive	Negative	Positive	Negative	Negative
male	British Shorthair	Juvenile	Non-vaccinated	Multi-cat household	Negative	Positive	Positive	Negative	Negative
male	British Shorthair	adult	Non-vaccinated	Single cat household	Positive	Positive	Negative	Negative	Negative
male	Mix-breed cat	Juvenile	Vaccinated	Single cat household	Positive	Negative	Negative	Negative	Negative
male	Ragdoll cat	Juvenile	Vaccinated	Multi-cat household	Negative	Negative	Positive	Negative	Positive
male	Mix-breed cat	adult	Non-vaccinated	Multi-cat household	Negative	Negative	Negative	Negative	Negative
male	British Shorthair	Juvenile	Non-vaccinated	Multi-cat household	Positive	Negative	Positive	Negative	Negative
male	Sphynx Cat	adult	Vaccinated	Single cat household	Negative	Negative	Negative	Negative	Negative
remale	Mix-breed cat	adult	Vaccinated	Single cat household	Positive	Negative	Negative	Negative	Negative
male	Mix-breed cat	Juvenile	Vaccinated	Multi-cat household	Negative	Positive	Negative	Negative	Negative
remale	Mix-breed cat	Juvenile	Non-vaccinated	Single cat household	Negative	Negative	Negative	Negative	Negative
male	British Shorthair	Juvenile	Vaccinated	Single cat household	Negative	Positive	Negative	Negative	Positive
male	Mix-breed cat	adult	Vaccinated	Multi-cat household	Negative	Negative	Negative	Negative	Negative
remale	British Shorthair	Juvenile	Non-vaccinated	Multi-cat household	Negative	Positive	Positive	Negative	Negative
remale	Mix-breed cat	adult	Non-vaccinated	Multi-cat household	Negative	Positive	Positive	Negative	Negative
male	Mix-breed cat	Juvenile	Vaccinated	Multi-cat household	Negative	Negative	Positive	Negative	Negative
remale	British Shorthair	Juvenile	Vaccinated	Single cat household	Negative	Positive	Positive	Negative	Positive
remale	British Shorthair	Juvenile	Non-vaccinated	Multi-cat household	Positive	Positive	Positive	Negative	Positive
male	Ragdoll cat	Juvenile	Non-vaccinated	Multi-cat household	Negative	Positive	Positive	Negative	Negative
male	Mix-breed cat	Juvenile	Vaccinated	Single cat household	Negative	Negative	Positive	Negative	Negative
remale	Scottish Fold	adult	Non-vaccinated	Single cat household	Negative	Negative	Negative	Negative	Negative
male	Sphynx Cat	Juvenile	Vaccinated	Single cat household	Negative	Positive	Negative	Positive	Negative
male	Ragdoll cat	Juvenile	Vaccinated	Single cat household	Positive	Negative	Negative	Negative	Negative
male	Munchkin	Juvenile	Vaccinated	Single cat household	Negative	Positive	Positive	Negative	Negative
remale	British Shorthair	Juvenile	Non-vaccinated	Single cat household	Positive	Negative	Negative	Negative	Negative
male	British Shorthair	Juvenile	Non-vaccinated	Multi-cat household	Positive	Negative	Negative	Negative	Negative
remale	British Shorthair	Juvenile	Vaccinated	Multi-cat household	Negative	Negative	Positive	Negative	Negative
remale	Ragdoll cat	Juvenile	Vaccinated	Multi-cat household	Positive	Positive	Positive	Negative	Positive
male	Chinchilla Cat	Juvenile	Vaccinated	Single cat household	Positive	Positive	Negative	Negative	Negative
male	Mix-breed cat	Juvenile	Vaccinated	Multi-cat household	Negative	Negative	Negative	Negative	Negative
remale	British Shorthair	adult	Vaccinated	Single cat household	Negative	Negative	Negative	Negative	Negative
male	Devon Rex	Juvenile	Non-vaccinated	Multi-cat household	Positive	Negative	Positive	Positive	Negative
male	British Shorthair	Juvenile	Non-vaccinated	Single cat household	Positive	Positive	Positive	Negative	Negative
male	British Shorthair	Juvenile	Non-vaccinated	Single cat household	Negative	Negative	Negative	Negative	Negative
remale	Highland Cat	Juvenile	Vaccinated	Single cat household	Positive	Positive	Positive	Negative	Negative
male	British Shorthair	adult	Vaccinated	Multi-cat household	Negative	Negative	Positive	Negative	Negative
remale	Mix-breed cat	adult	Vaccinated	Multi-cat household	Negative	Negative	Negative	Negative	Positive
male	British Shorthair	Juvenile	Vaccinated	Single cat household	Positive	Negative	Negative	Negative	Negative
male	Maine Coon	Juvenile	Vaccinated	Single cat household	Negative	Positive	Positive	Negative	Negative
remale	British Shorthair	Juvenile	Non-vaccinated	Multi-cat household	Positive	Positive	Negative	Negative	Negative
remale	Mix-breed cat	Juvenile	Non-vaccinated	Multi-cat household	Positive	Negative	Positive	Negative	Negative
remale	British Shorthair	Juvenile	Non-vaccinated	Single cat household	Negative	Negative	Positive	Negative	Negative
remale	British Shorthair	adult	Vaccinated	Single cat household	Negative	Negative	Negative	Negative	Negative
remale	Munchkin	Juvenile	Vaccinated	Multi-cat household	Positive	Positive	Negative	Negative	Negative
remale	Mix-breed cat	adult	Non-vaccinated	Single cat household	Negative	Negative	Negative	Negative	Negative
remale	Munchkin	adult	Vaccinated	Single cat household	Negative	Positive	Negative	Negative	Negative
male	British Shorthair	Juvenile	Non-vaccinated	Single cat household	Negative	Negative	Negative	Negative	Negative
male	Munchkin	adult	Vaccinated	Single cat household	Negative	Negative	Negative	Negative	Negative
male	British Shorthair	Juvenile	Vaccinated	Multi-cat household	Negative	Positive	Negative	Negative	Negative
male	Munchkin	Juvenile	Non-vaccinated	Single cat household	Negative	Negative	Positive	Negative	Negative
male	British Shorthair	Juvenile	Vaccinated	Single cat household	Negative	Positive	Negative	Positive	Negative
remale	British Shorthair	adult	Non-vaccinated	Single cat household	Negative	Negative	Negative	Negative	Negative
male	Abyssinian cat	Juvenile	Vaccinated	Single cat household	Positive	Negative	Negative	Negative	Negative
male	Abyssinian cat	Juvenile	Vaccinated	Single cat household	Negative	Positive	Negative	Negative	Negative
remale	British Shorthair	Juvenile	Non-vaccinated	Single cat household	Positive	Negative	Negative	Negative	Negative
remale	Devon Rex	Juvenile	Vaccinated	Multi-cat household	Negative	Positive	Negative	Negative	Negative
male	British Shorthair	Juvenile	Non-vaccinated	Single cat household	Negative	Positive	Negative	Negative	Positive
male	Mix-breed cat	Juvenile	Non-vaccinated	Multi-cat household	Negative	Positive	Negative	Negative	Negative
remale	Maine Coon	Juvenile	Non-vaccinated	Multi-cat household	Negative	Positive	Positive	Negative	Negative
male	British Shorthair	adult	Vaccinated	Multi-cat household	Negative	Negative	Positive	Negative	Negative
remale	Maine Coon	Juvenile	Non-vaccinated	Single cat household	Positive	Negative	Positive	Negative	Negative
male	British Shorthair	Juvenile	Non-vaccinated	Multi-cat household	Positive	Negative	Negative	Negative	Negative
male	Munchkin	Juvenile	Non-vaccinated	Multi-cat household	Negative	Negative	Negative	Negative	Positive
male	British Shorthair	Juvenile	Vaccinated	Single cat household	Positive	Negative	Negative	Negative	Negative
remale	British Shorthair	adult	Non-vaccinated	Single cat household	Negative	Positive	Negative	Negative	Negative
male	British Shorthair	Juvenile	Vaccinated	Multi-cat household	Negative	Positive	Negative	Negative	Negative
remale	Munchkin	adult	Vaccinated	Single cat household	Negative	Negative	Negative	Negative	Positive
male	Munchkin	adult	Vaccinated	Multi-cat household	Negative	Negative	Negative	Negative	Positive
remale	British Shorthair	adult	Vaccinated	Single cat household	Negative	Negative	Negative	Negative	Negative
male	British Shorthair	Juvenile	Vaccinated	Multi-cat household	Negative	Positive	Negative	Negative	Negative
male	Maine Coon	Juvenile	Non-vaccinated	Multi-cat household	Negative	Negative	Positive	Negative	Negative
remale	British Shorthair	Juvenile	Non-vaccinated	Single cat household	Negative	Positive	Negative	Negative	Negative
male	British Shorthair	Juvenile	Vaccinated	Multi-cat household	Negative	Positive	Negative	Negative	Negative
remale	British Shorthair	Juvenile	Vaccinated	Multi-cat household	Negative	Negative	Negative	Negative	Negative
male	Ragdoll cat	adult	Vaccinated	Single cat household	Negative	Negative	Negative	Negative	Negative
remale	British Shorthair	Juvenile	Vaccinated	Multi-cat household	Positive	Negative	Negative	Negative	Negative
remale	Ragdoll cat	Juvenile	Non-vaccinated	Multi-cat household	Positive	Negative	Negative	Negative	Negative
male	Mix-breed cat	Juvenile	Non-vaccinated	Single cat household	Negative	Positive	Negative	Negative	Negative
remale	Mix-breed cat	adult	Vaccinated	Single cat household	Negative	Negative	Negative	Negative	Negative
male	British Shorthair	Juvenile	Vaccinated	Multi-cat household	Negative	Positive	Negative	Negative	Negative
remale	Mix-breed cat	adult	Vaccinated	Single cat household	Negative	Negative	Negative	Negative	Negative
male	Maine Coon	Juvenile	Vaccinated	Single cat household	Negative	Negative	Negative	Negative	Negative
male	Mix-breed cat	adult	Non-vaccinated	Multi-cat household	Negative	Negative	Negative	Negative	Negative
male	British Shorthair	Juvenile	Non-vaccinated	Multi-cat household	Positive	Negative	Positive	Negative	Negative
male	Sphynx Cat	adult	Vaccinated	Single cat household	Negative	Negative	Negative	Negative	Negative
remale	Mix-breed cat	adult	Vaccinated	Single cat household	Positive	Negative	Negative	Negative	Negative
male	Mix-breed cat	Juvenile	Vaccinated	Multi-cat household	Negative	Negative	Negative	Negative	Negative
remale	Mix-breed cat	Juvenile	Non-vaccinated	Single cat household	Negative	Negative	Negative	Negative	Negative
male	British Shorthair	Juvenile	Vaccinated	Single cat household	Negative	Positive	Negative	Negative	Positive
male	Mix-breed cat	adult	Vaccinated	Multi-cat household	Negative	Negative	Negative	Negative	Negative
remale	British Shorthair	Juvenile	Non-vaccinated	Multi-cat household	Negative	Positive	Negative	Negative	Negative
remale	Mix-breed cat	adult	Non-vaccinated	Single cat household	Negative	Positive	Positive	Negative	Negative
male	Maine Coon	Juvenile	Non-vaccinated	Multi-cat household	Negative	Positive	Positive	Negative	Negative
remale	British Longhair	Juvenile	Non-vaccinated	Single cat household	Positive	Positive	Positive	Negative	Negative
remale	Maine Coon	Juvenile	Vaccinated	Multi-cat household	Positive	Positive	Positive	Negative	Negative
male	Mix-breed cat	Juvenile	Non-vaccinated	Single cat household	Negative	Positive	Negative	Negative	Negative
remale	British Shorthair	Juvenile	Non-vaccinated	Multi-cat household	Positive	Positive	Positive	Positive	Positive
male	Mix-breed cat	Juvenile	Non-vaccinated	Single cat household	Positive	Positive	Negative	Negative	Negative
remale	British Shorthair	Juvenile	Non-vaccinated	Single cat household	Positive	Negative	Negative	Negative	Negative
male	British Shorthair	Juvenile	Non-vaccinated	Multi-cat household	Positive	Negative	Negative	Negative	Negative
male	British Shorthair	adult	Vaccinated	Single cat household	Positive	Negative	Negative	Negative	Negative
male	Napoleon Cat	Juvenile	Non-vaccinated	Multi-cat household	Positive	Positive	Positive	Negative	Negative
male	Ragdoll cat	Juvenile	Non-vaccinated	Single cat household	Negative	Negative	Negative	Positive	Negative
male	British Shorthair	Juvenile	Non-vaccinated	Multi-cat household	Negative	Negative	Positive	Negative	Negative
remale	British Shorthair	adult	Vaccinated	Single cat household	Negative	Negative	Negative	Negative	Negative
remale	British Shorthair	adult	Vaccinated	Multi-cat household	Negative	Negative	Positive	Positive	Negative
male	Mix-breed cat	adult	Non-vaccinated	Single cat household	Negative	Negative	Negative	Negative	Negative
remale	British Shorthair	Juvenile	Non-vaccinated	Multi-cat household	Negative	Positive	Negative	Negative	Negative
male	British Shorthair	Juvenile	Vaccinated	Single cat household	Negative	Positive	Positive	Negative	Negative
male	Devon Rex	Juvenile	Vaccinated	Multi-cat household	Negative	Positive	Negative	Negative	Positive
male	British Longhair	adult	Non-vaccinated	Single cat household	Negative	Negative	Negative	Negative	Negative
male	Munchkin	Juvenile	Vaccinated	Multi-cat household	Negative	Positive	Positive	Negative	Negative
male	British Shorthair	Juvenile	Vaccinated	Multi-cat household	Negative	Negative	Positive	Negative	Positive
male	Ragdoll cat	Juvenile	Vaccinated	Single cat household	Negative	Positive	Negative	Negative	Negative
male	British Shorthair	adult	Vaccinated	Single cat household	Negative	Negative	Positive	Negative	Negative
male	British Shorthair	Juvenile	Vaccinated	Single cat household	Negative	Negative	Positive	Negative	Negative
male	British Shorthair	adult	Non-vaccinated	Single cat household	Negative	Negative	Negative	Negative	Negative
remale	British Shorthair	Juvenile	Non-vaccinated	Single cat household	Negative	Negative	Negative	Negative	Negative
male	British Shorthair	adult	Vaccinated	Single cat household	Negative	Negative	Negative	Negative	Negative
remale	British Shorthair	Juvenile	Non-vaccinated	Multi-cat household	Positive	Negative	Positive	Negative	Positive
male	Mix-breed cat	Juvenile	Vaccinated	Multi-cat household	Negative	Positive	Positive	Negative	Negative
female	British Shorthair	adult	Vaccinated	Single cat household	Positive	Negative	Negative	Negative	Negative
male	British Shorthair	Juvenile	Non-vaccinated	Single cat household	Positive	Negative	Negative	Negative	Positive
remale	Ragdoll cat	Juvenile	Vaccinated	Single cat household	Positive	Negative	Negative	Negative	Negative
male	Ragdoll cat	Juvenile	Non-vaccinated	Single cat household	Negative	Negative	Negative	Negative	Negative
male	Mix-breed cat	adult	Vaccinated	Single cat household	Negative	Negative	Negative	Negative	Negative
male	Napoleon Cat	Juvenile	Non-vaccinated	Multi-cat household	Positive	Positive	Positive	Negative	Negative
